# Supplementary material for: Tastes and retronasal odours evoke a shared flavour-specific neural code in the human insula
Source: Nat Commun. 2025 Sep 12;16:8252. doi: 10.1038/s41467-025-63803-6 (PMC12432251; doi:10.1038/s41467-025-63803-6)
Supplement: Supplementary file 4 — Source Data [file 41467_2025_63803_MOESM4_ESM.zip]

Archive with 2 entries (2 files):
- Source Data.xlsx
- Supplementary Data.xlsx
