# Supplementary material for: Tastes and retronasal odours evoke a shared flavour-specific neural code in the human insula
Source: Nat Commun. 2025 Sep 12;16:8252. doi: 10.1038/s41467-025-63803-6 (PMC12432251; doi:10.1038/s41467-025-63803-6)
Supplement: Supplementary file 4 — Source Data [file 41467_2025_63803_MOESM4_ESM.zip › Source Data.xlsx]

## Sheet: Fig 2b
Decoder	Taste	Odour	Crossmodal
Accuracy	0.541667	0.666667	0.541667
	0.541667	0.625	0.583333
	0.416667	0.75	0.5
	0.541667	0.541667	0.5
	0.5	0.625	0.4375
	0.666667	0.625	0.458333
	0.666667	0.333333	0.666667
	0.541667	0.541667	0.375
	0.583333	0.583333	0.5625
	0.416667	0.541667	0.541667
	0.375	0.666667	0.5
	0.727273	0.5	0.545455
	0.5	0.708333	0.666667
	0.541667	0.375	0.541667
	0.6	0.75	0.475
	0.583333	0.666667	0.770833
	0.75	0.541667	0.5
	0.75	0.416667	0.520833
	0.416667	0.5	0.479167
	0.541667	0.458333	0.520833
	0.583333	0.375	0.5
	0.833333	0.625	0.541667
	0.375	0.458333	0.520833
	0.791667	0.791667	0.666667
	0.541667	0.5	0.541667
Mean	0.573091	0.566667	0.538318
Median	0.541667	0.541667	0.520833
IQR	0.166667	0.166667	0.0454545

## Sheet: Fig 2d
Decoder	Taste		Odour		Crossmodal
ROI	gIns	daIns	gIns	daIns	gIns	daIns
Accuracy	0.625	0.625	0.625	0.541667	0.625	0.645833
	0.666667	0.666667	0.583333	0.375	0.354167	0.520833
	0.416667	0.5	0.666667	0.75	0.375	0.395833
	0.583333	0.541667	0.583333	0.541667	0.604167	0.583333
	0.625	0.5	0.375	0.583333	0.479167	0.458333
	0.375	0.625	0.333333	0.458333	0.604167	0.479167
	0.833333	0.75	0.5	0.666667	0.458333	0.541667
	0.625	0.583333	0.416667	0.5	0.479167	0.5
	0.541667	0.5	0.458333	0.458333	0.479167	0.645833
	0.5	0.625	0.666667	0.708333	0.4375	0.666667
	0.333333	0.541667	0.708333	0.458333	0.5	0.5
	0.772727	0.681818	0.409091	0.363636	0.477273	0.636364
	0.583333	0.791667	0.708333	0.958333	0.75	0.75
	0.458333	0.541667	0.25	0.458333	0.479167	0.333333
	0.45	0.5	0.55	0.6	0.4	0.6
	0.541667	0.5	0.666667	0.458333	0.541667	0.645833
	0.541667	0.666667	0.375	0.5	0.395833	0.604167
	0.75	0.75	0.583333	0.541667	0.479167	0.354167
	0.75	0.458333	0.583333	0.458333	0.458333	0.5625
	0.625	0.5	0.375	0.5	0.479167	0.520833
	0.375	0.666667	0.416667	0.708333	0.604167	0.666667
	0.75	0.833333	0.708333	0.75	0.5	0.75
	0.5	0.291667	0.541667	0.583333	0.458333	0.708333
	0.875	0.791667	0.708333	0.666667	0.729167	0.791667
	0.708333	0.583333	0.375	0.5	0.5625	0.583333
Mean	0.592242	0.600606	0.526697	0.563545	0.508424	0.577788
Median	0.583333	0.583333	0.55	0.541667	0.479167	0.583333
IQR	0.208333	0.166667	0.257576	0.208333	0.104167	0.145833

## Sheet: Fig 2f
Δ pleasantness (x-axis)	crossmodal accuracy (y-axis)
0.375	0.541667
0.875	0.583333
2.54167	0.5
4.83333	0.5
0.958333	0.4375
1.58333	0.458333
1.33333	0.666667
7.83333	0.375
1.875	0.5625
2.83333	0.541667
2.41667	0.5
2.75	0.545455
10.4167	0.666667
10.4167	0.541667
5.875	0.475
0.125	0.770833
5.66667	0.5
1.66667	0.520833
6.58333	0.479167
2.45833	0.520833
1.125	0.5
10.375	0.541667
0.625	0.520833
8.125	0.666667
0.875	0.541667

## Sheet: Fig 3b
Tuning Index Overlap (x-axis)	Crossmodal Accuracy (y-axis)
0.407646	0.541667
0.0905867	0.583333
-0.0855003	0.5
-0.004431	0.5
0.0239798	0.4375
-0.0552258	0.458333
0.147659	0.666667
-0.0411572	0.375
0.0540343	0.5625
0.0899423	0.541667
-0.0825679	0.5
-0.170461	0.545455
0.162115	0.666667
-0.0051502	0.541667
-0.0929399	0.475
0.193935	0.770833
-0.0895363	0.5
-0.0837916	0.520833
0.0604393	0.479167
-0.108755	0.520833
-0.0615762	0.5
0.272654	0.541667
-0.206802	0.520833
0.204051	0.666667
0.151204	0.541667

## Sheet: Fig 3c
Tuning Index Overlap (x-axis)	Crossmodal Accuracy (y-axis)
0.412995	0.625
-0.123232	0.354167
-0.0737742	0.375
0.0143804	0.604167
0.0128067	0.479167
-0.0334133	0.604167
0.141263	0.458333
-0.0212372	0.479167
-0.0646992	0.479167
0.00716572	0.4375
-0.0745509	0.5
-0.277754	0.477273
0.156375	0.75
-0.00226943	0.479167
-0.195861	0.4
0.0999582	0.541667
-0.140362	0.395833
-0.0516419	0.479167
0.0318247	0.458333
-0.20002	0.479167
-0.123062	0.604167
0.181177	0.5
-0.245707	0.458333
0.185658	0.729167
0.225929	0.5625

## Sheet: Fig 3d
Tuning Index Overlap (x-axis)	Crossmodal Accuracy (y-axis)
0.420863	0.645833
-0.0152683	0.520833
-0.11472	0.395833
0.0654979	0.583333
0.0282172	0.458333
-0.0383831	0.479167
0.141756	0.541667
0.0259561	0.5
0.105583	0.645833
0.0838032	0.666667
-0.131342	0.5
-0.226033	0.636364
0.20462	0.75
-0.100746	0.333333
-0.0714008	0.6
0.115922	0.645833
-0.0164718	0.604167
-0.145255	0.354167
0.0813018	0.5625
-0.130416	0.520833
-0.0509458	0.666667
0.355704	0.75
-0.180949	0.708333
0.288036	0.791667
0.174329	0.583333

## Sheet: Fig 4d
			Predicted
			SweT	SweO	SavT	SavO
	Actual	SweT	16.6667	33.3333	8.3333	41.6667
		SweO	33.3333	33.3333	8.3333	25
		SavT	8.3333	25	8.3333	58.3333
		SavO	16.6667	25	33.3333	25
			Predicted
			SweT	SweO	SavT	SavO
	Actual	SweT	25	8.3333	33.3333	33.3333
		SweO	25	16.6667	25	33.3333
		SavT	25	16.6667	41.6667	16.6667
		SavO	25	16.6667	33.3333	25
			Predicted
			SweT	SweO	SavT	SavO
	Actual	SweT	41.6667	8.3333	8.3333	41.6667
		SweO	25	16.6667	25	33.3333
		SavT	16.6667	16.6667	16.6667	50
		SavO	33.3333	8.3333	25	33.3333
			Predicted
			SweT	SweO	SavT	SavO
	Actual	SweT	16.6667	33.3333	33.3333	16.6667
		SweO	41.6667	33.3333	8.3333	16.6667
		SavT	25	16.6667	25	33.3333
		SavO	41.6667	16.6667	16.6667	25
			Predicted
			SweT	SweO	SavT	SavO
	Actual	SweT	33.3333	25	16.6667	25
		SweO	16.6667	25	16.6667	41.6667
		SavT	16.6667	8.3333	33.3333	41.6667
		SavO	16.6667	25	33.3333	25
			Predicted
			SweT	SweO	SavT	SavO
	Actual	SweT	16.6667	41.6667	8.3333	33.3333
		SweO	41.6667	8.3333	33.3333	16.6667
		SavT	16.6667	33.3333	8.3333	41.6667
		SavO	16.6667	16.6667	33.3333	33.3333
			Predicted
			SweT	SweO	SavT	SavO
	Actual	SweT	50	33.3333	16.6667	0
		SweO	33.3333	33.3333	0	33.3333
		SavT	16.6667	16.6667	33.3333	33.3333
		SavO	0	33.3333	16.6667	50
			Predicted
			SweT	SweO	SavT	SavO
	Actual	SweT	25	33.3333	25	16.6667
		SweO	50	8.3333	33.3333	8.3333
		SavT	33.3333	16.6667	0	50
		SavO	25	25	8.3333	41.6667
			Predicted
			SweT	SweO	SavT	SavO
	Actual	SweT	33.3333	25	8.3333	33.3333
		SweO	25	16.6667	25	33.3333
		SavT	8.3333	25	58.3333	8.3333
		SavO	33.3333	25	16.6667	25
			Predicted
			SweT	SweO	SavT	SavO
	Actual	SweT	25	41.6667	8.3333	25
		SweO	41.6667	16.6667	8.3333	33.3333
		SavT	16.6667	8.3333	33.3333	41.6667
		SavO	16.6667	25	41.6667	16.6667
			Predicted
			SweT	SweO	SavT	SavO
	Actual	SweT	25	16.6667	33.3333	25
		SweO	33.3333	16.6667	33.3333	16.6667
		SavT	25	33.3333	25	16.6667
		SavO	25	33.3333	25	16.6667
			Predicted
			SweT	SweO	SavT	SavO
	Actual	SweT	63.6364	18.1818	18.1818	0
		SweO	18.1818	27.2727	36.3636	18.1818
		SavT	0	36.3636	45.4545	18.1818
		SavO	9.0909	9.0909	54.5455	27.2727
			Predicted
			SweT	SweO	SavT	SavO
	Actual	SweT	58.3333	33.3333	0	8.3333
		SweO	41.6667	25	25	8.3333
		SavT	25	16.6667	33.3333	25
		SavO	16.6667	0	41.6667	41.6667
			Predicted
			SweT	SweO	SavT	SavO
	Actual	SweT	8.3333	16.6667	41.6667	33.3333
		SweO	0	25	50	25
		SavT	8.3333	33.3333	33.3333	25
		SavO	25	50	8.3333	16.6667
			Predicted
			SweT	SweO	SavT	SavO
	Actual	SweT	40	10	20	30
		SweO	20	30	20	30
		SavT	40	20	10	30
		SavO	30	10	60	0
			Predicted
			SweT	SweO	SavT	SavO
	Actual	SweT	33.3333	25	41.6667	0
		SweO	25	8.3333	33.3333	33.3333
		SavT	33.3333	25	25	16.6667
		SavO	8.3333	33.3333	33.3333	25
			Predicted
			SweT	SweO	SavT	SavO
	Actual	SweT	16.6667	25	33.3333	25
		SweO	58.3333	16.6667	0	25
		SavT	50	16.6667	8.3333	25
		SavO	25	8.3333	25	41.6667
			Predicted
			SweT	SweO	SavT	SavO
	Actual	SweT	33.3333	16.6667	8.3333	41.6667
		SweO	8.3333	33.3333	33.3333	25
		SavT	8.3333	33.3333	41.6667	16.6667
		SavO	16.6667	33.3333	25	25
			Predicted
			SweT	SweO	SavT	SavO
	Actual	SweT	50	25	8.3333	16.6667
		SweO	33.3333	16.6667	25	25
		SavT	25	16.6667	25	33.3333
		SavO	16.6667	16.6667	33.3333	33.3333
			Predicted
			SweT	SweO	SavT	SavO
	Actual	SweT	25	8.3333	25	41.6667
		SweO	25	25	25	25
		SavT	25	33.3333	16.6667	25
		SavO	25	41.6667	16.6667	16.6667
			Predicted
			SweT	SweO	SavT	SavO
	Actual	SweT	50	33.3333	0	16.6667
		SweO	41.6667	33.3333	8.3333	16.6667
		SavT	8.3333	25	41.6667	25
		SavO	8.3333	25	8.3333	58.3333
			Predicted
			SweT	SweO	SavT	SavO
	Actual	SweT	41.6667	25	8.3333	25
		SweO	33.3333	41.6667	8.3333	16.6667
		SavT	8.3333	16.6667	16.6667	58.3333
		SavO	0	33.3333	50	16.6667
			Predicted
			SweT	SweO	SavT	SavO
	Actual	SweT	8.3333	16.6667	50	25
		SweO	25	33.3333	16.6667	25
		SavT	33.3333	16.6667	25	25
		SavO	25	8.3333	25	41.6667
			Predicted
			SweT	SweO	SavT	SavO
	Actual	SweT	16.6667	33.3333	33.3333	16.6667
		SweO	41.6667	16.6667	8.3333	33.3333
		SavT	25	8.3333	25	41.6667
		SavO	8.3333	33.3333	50	8.3333
			Predicted
			SweT	SweO	SavT	SavO
	Actual	SweT	41.6667	16.6667	25	16.6667
		SweO	25	33.3333	16.6667	25
		SavT	33.3333	25	0	41.6667
		SavO	25	16.6667	25	33.3333

## Sheet: Fig 4e
			Predicted
			SweT	SweO	SavT	SavO
	Actual	SweT	33.3333	8.3333	33.3333	25
		SweO	25	25	25	25
		SavT	50	16.6667	16.6667	16.6667
		SavO	41.6667	16.6667	8.3333	33.3333
			Predicted
			SweT	SweO	SavT	SavO
	Actual	SweT	8.3333	58.3333	8.3333	25
		SweO	25	33.3333	16.6667	25
		SavT	16.6667	8.3333	50	25
		SavO	8.3333	33.3333	41.6667	16.6667
			Predicted
			SweT	SweO	SavT	SavO
	Actual	SweT	50	25	8.3333	16.6667
		SweO	33.3333	16.6667	33.3333	16.6667
		SavT	25	25	8.3333	41.6667
		SavO	25	16.6667	50	8.3333
			Predicted
			SweT	SweO	SavT	SavO
	Actual	SweT	16.6667	33.3333	25	25
		SweO	33.3333	33.3333	16.6667	16.6667
		SavT	8.3333	16.6667	33.3333	41.6667
		SavO	16.6667	16.6667	25	41.6667
			Predicted
			SweT	SweO	SavT	SavO
	Actual	SweT	41.6667	0	16.6667	41.6667
		SweO	16.6667	25	33.3333	25
		SavT	8.3333	16.6667	41.6667	33.3333
		SavO	8.3333	8.3333	41.6667	41.6667
			Predicted
			SweT	SweO	SavT	SavO
	Actual	SweT	41.6667	16.6667	8.3333	33.3333
		SweO	33.3333	41.6667	0	25
		SavT	25	16.6667	16.6667	41.6667
		SavO	8.3333	25	8.3333	58.3333
			Predicted
			SweT	SweO	SavT	SavO
	Actual	SweT	16.6667	33.3333	33.3333	16.6667
		SweO	33.3333	50	0	16.6667
		SavT	16.6667	33.3333	16.6667	33.3333
		SavO	33.3333	16.6667	0	50
			Predicted
			SweT	SweO	SavT	SavO
	Actual	SweT	25	50	25	0
		SweO	33.3333	25	33.3333	8.3333
		SavT	25	25	25	25
		SavO	16.6667	25	25	33.3333
			Predicted
			SweT	SweO	SavT	SavO
	Actual	SweT	25	25	33.3333	16.6667
		SweO	25	41.6667	0	33.3333
		SavT	25	16.6667	25	33.3333
		SavO	16.6667	41.6667	33.3333	8.3333
			Predicted
			SweT	SweO	SavT	SavO
	Actual	SweT	33.3333	16.6667	33.3333	16.6667
		SweO	33.3333	25	0	41.6667
		SavT	16.6667	0	33.3333	50
		SavO	16.6667	16.6667	33.3333	33.3333
			Predicted
			SweT	SweO	SavT	SavO
	Actual	SweT	25	25	16.6667	33.3333
		SweO	33.3333	25	25	16.6667
		SavT	8.3333	25	41.6667	25
		SavO	16.6667	33.3333	33.3333	16.6667
			Predicted
			SweT	SweO	SavT	SavO
	Actual	SweT	27.2727	27.2727	27.2727	18.1818
		SweO	18.1818	0	36.3636	45.4545
		SavT	18.1818	18.1818	9.0909	54.5455
		SavO	0	27.2727	36.3636	36.3636
			Predicted
			SweT	SweO	SavT	SavO
	Actual	SweT	25	50	25	0
		SweO	50	25	8.3333	16.6667
		SavT	33.3333	8.3333	33.3333	25
		SavO	0	16.6667	33.3333	50
			Predicted
			SweT	SweO	SavT	SavO
	Actual	SweT	8.3333	50	33.3333	8.3333
		SweO	41.6667	33.3333	16.6667	8.3333
		SavT	41.6667	33.3333	16.6667	8.3333
		SavO	25	8.3333	50	16.6667
			Predicted
			SweT	SweO	SavT	SavO
	Actual	SweT	30	40	30	0
		SweO	30	30	30	10
		SavT	0	50	30	20
		SavO	10	40	40	10
			Predicted
			SweT	SweO	SavT	SavO
	Actual	SweT	25	25	25	25
		SweO	25	25	25	25
		SavT	16.6667	41.6667	16.6667	25
		SavO	16.6667	16.6667	16.6667	50
			Predicted
			SweT	SweO	SavT	SavO
	Actual	SweT	41.6667	25	8.3333	25
		SweO	33.3333	25	16.6667	25
		SavT	25	25	16.6667	33.3333
		SavO	25	16.6667	33.3333	25
			Predicted
			SweT	SweO	SavT	SavO
	Actual	SweT	8.3333	8.3333	41.6667	41.6667
		SweO	16.6667	25	41.6667	16.6667
		SavT	50	33.3333	16.6667	0
		SavO	33.3333	0	41.6667	25
			Predicted
			SweT	SweO	SavT	SavO
	Actual	SweT	25	25	25	25
		SweO	16.6667	0	58.3333	25
		SavT	0	33.3333	50	16.6667
		SavO	25	33.3333	16.6667	25
			Predicted
			SweT	SweO	SavT	SavO
	Actual	SweT	16.6667	25	33.3333	25
		SweO	16.6667	33.3333	25	25
		SavT	25	16.6667	33.3333	25
		SavO	25	50	16.6667	8.3333
			Predicted
			SweT	SweO	SavT	SavO
	Actual	SweT	25	41.6667	8.3333	25
		SweO	41.6667	25	0	33.3333
		SavT	8.3333	16.6667	41.6667	33.3333
		SavO	8.3333	33.3333	25	33.3333
			Predicted
			SweT	SweO	SavT	SavO
	Actual	SweT	16.6667	25	25	33.3333
		SweO	25	25	25	25
		SavT	8.3333	25	41.6667	25
		SavO	25	33.3333	33.3333	8.3333
			Predicted
			SweT	SweO	SavT	SavO
	Actual	SweT	16.6667	50	16.6667	16.6667
		SweO	25	25	16.6667	33.3333
		SavT	33.3333	16.6667	25	25
		SavO	16.6667	41.6667	8.3333	33.3333
			Predicted
			SweT	SweO	SavT	SavO
	Actual	SweT	16.6667	41.6667	8.3333	33.3333
		SweO	41.6667	33.3333	8.3333	16.6667
		SavT	8.3333	8.3333	58.3333	25
		SavO	33.3333	16.6667	33.3333	16.6667
			Predicted
			SweT	SweO	SavT	SavO
	Actual	SweT	16.6667	8.3333	50	25
		SweO	25	8.3333	8.3333	58.3333
		SavT	41.6667	25	0	33.3333
		SavO	16.6667	25	33.3333	25

## Sheet: Fig 4f
			Predicted
			SweT	SweO	SavT	SavO
	Actual	SweT	66.6667	8.3333	8.3333	16.6667
		SweO	41.6667	33.3333	8.3333	16.6667
		SavT	16.6667	0	50	33.3333
		SavO	25	33.3333	25	16.6667
			Predicted
			SweT	SweO	SavT	SavO
	Actual	SweT	33.3333	33.3333	25	8.3333
		SweO	33.3333	25	16.6667	25
		SavT	25	16.6667	16.6667	41.6667
		SavO	33.3333	16.6667	25	25
			Predicted
			SweT	SweO	SavT	SavO
	Actual	SweT	16.6667	50	16.6667	16.6667
		SweO	33.3333	25	25	16.6667
		SavT	16.6667	25	25	33.3333
		SavO	8.3333	33.3333	25	33.3333
			Predicted
			SweT	SweO	SavT	SavO
	Actual	SweT	8.3333	50	8.3333	33.3333
		SweO	33.3333	16.6667	16.6667	33.3333
		SavT	8.3333	33.3333	25	33.3333
		SavO	25	8.3333	33.3333	33.3333
			Predicted
			SweT	SweO	SavT	SavO
	Actual	SweT	50	16.6667	25	8.3333
		SweO	16.6667	25	50	8.3333
		SavT	8.3333	33.3333	16.6667	41.6667
		SavO	16.6667	25	16.6667	41.6667
			Predicted
			SweT	SweO	SavT	SavO
	Actual	SweT	0	33.3333	33.3333	33.3333
		SweO	16.6667	16.6667	16.6667	50
		SavT	25	16.6667	16.6667	41.6667
		SavO	16.6667	16.6667	33.3333	33.3333
			Predicted
			SweT	SweO	SavT	SavO
	Actual	SweT	50	33.3333	16.6667	0
		SweO	33.3333	16.6667	16.6667	33.3333
		SavT	0	33.3333	16.6667	50
		SavO	0	16.6667	16.6667	66.6667
			Predicted
			SweT	SweO	SavT	SavO
	Actual	SweT	25	41.6667	16.6667	16.6667
		SweO	25	16.6667	25	33.3333
		SavT	33.3333	25	25	16.6667
		SavO	41.6667	16.6667	16.6667	25
			Predicted
			SweT	SweO	SavT	SavO
	Actual	SweT	25	33.3333	25	16.6667
		SweO	25	16.6667	25	33.3333
		SavT	25	25	25	25
		SavO	8.3333	50	8.3333	33.3333
			Predicted
			SweT	SweO	SavT	SavO
	Actual	SweT	25	16.6667	25	33.3333
		SweO	16.6667	50	16.6667	16.6667
		SavT	33.3333	8.3333	16.6667	41.6667
		SavO	33.3333	16.6667	25	25
			Predicted
			SweT	SweO	SavT	SavO
	Actual	SweT	33.3333	33.3333	16.6667	16.6667
		SweO	33.3333	25	16.6667	25
		SavT	33.3333	16.6667	25	25
		SavO	25	16.6667	33.3333	25
			Predicted
			SweT	SweO	SavT	SavO
	Actual	SweT	9.0909	27.2727	54.5455	9.0909
		SweO	27.2727	9.0909	45.4545	18.1818
		SavT	27.2727	18.1818	36.3636	18.1818
		SavO	0	36.3636	36.3636	27.2727
			Predicted
			SweT	SweO	SavT	SavO
	Actual	SweT	16.6667	58.3333	16.6667	8.3333
		SweO	33.3333	58.3333	0	8.3333
		SavT	8.3333	16.6667	66.6667	8.3333
		SavO	16.6667	25	33.3333	25
			Predicted
			SweT	SweO	SavT	SavO
	Actual	SweT	25	41.6667	25	8.3333
		SweO	41.6667	16.6667	16.6667	25
		SavT	16.6667	8.3333	41.6667	33.3333
		SavO	16.6667	16.6667	41.6667	25
			Predicted
			SweT	SweO	SavT	SavO
	Actual	SweT	20	40	20	20
		SweO	30	20	20	30
		SavT	40	30	20	10
		SavO	30	20	20	30
			Predicted
			SweT	SweO	SavT	SavO
	Actual	SweT	8.3333	41.6667	33.3333	16.6667
		SweO	50	8.3333	8.3333	33.3333
		SavT	25	33.3333	8.3333	33.3333
		SavO	25	8.3333	25	41.6667
			Predicted
			SweT	SweO	SavT	SavO
	Actual	SweT	16.6667	41.6667	16.6667	25
		SweO	33.3333	33.3333	25	8.3333
		SavT	25	41.6667	25	8.3333
		SavO	50	16.6667	25	8.3333
			Predicted
			SweT	SweO	SavT	SavO
	Actual	SweT	16.6667	16.6667	25	41.6667
		SweO	25	8.3333	8.3333	58.3333
		SavT	16.6667	16.6667	33.3333	33.3333
		SavO	41.6667	25	33.3333	0
			Predicted
			SweT	SweO	SavT	SavO
	Actual	SweT	33.3333	8.3333	33.3333	25
		SweO	16.6667	8.3333	41.6667	33.3333
		SavT	33.3333	25	16.6667	25
		SavO	16.6667	8.3333	25	50
			Predicted
			SweT	SweO	SavT	SavO
	Actual	SweT	16.6667	25	33.3333	25
		SweO	50	25	0	25
		SavT	41.6667	16.6667	25	16.6667
		SavO	41.6667	25	8.3333	25
			Predicted
			SweT	SweO	SavT	SavO
	Actual	SweT	25	58.3333	8.3333	8.3333
		SweO	33.3333	33.3333	8.3333	25
		SavT	25	25	33.3333	16.6667
		SavO	8.3333	50	25	16.6667
			Predicted
			SweT	SweO	SavT	SavO
	Actual	SweT	33.3333	33.3333	0	33.3333
		SweO	58.3333	25	8.3333	8.3333
		SavT	16.6667	8.3333	33.3333	41.6667
		SavO	41.6667	16.6667	8.3333	33.3333
			Predicted
			SweT	SweO	SavT	SavO
	Actual	SweT	41.6667	25	16.6667	16.6667
		SweO	41.6667	25	0	33.3333
		SavT	33.3333	0	8.3333	58.3333
		SavO	0	33.3333	33.3333	33.3333
			Predicted
			SweT	SweO	SavT	SavO
	Actual	SweT	33.3333	33.3333	16.6667	16.6667
		SweO	16.6667	50	8.3333	25
		SavT	8.3333	8.3333	41.6667	41.6667
		SavO	16.6667	33.3333	25	25
			Predicted
			SweT	SweO	SavT	SavO
	Actual	SweT	25	16.6667	25	33.3333
		SweO	25	16.6667	16.6667	41.6667
		SavT	33.3333	25	16.6667	25
		SavO	16.6667	33.3333	16.6667	33.3333

## Sheet: Fig 5a
Testing Set	Session 1		Session 2
Training Set	Session 1	Session 2	Session 1	Session 2
Accuracy	0.416667	0.5	0.5	0.666667
	0.666667	0.416667	0.333333	0.666667
	0.75	0.416667	0.583333	0.333333
	0.5	0.583333	0.583333	0.583333
	0.416667	0.416667	0.583333	0.583333
	0.416667	0.416667	0.333333	0.75
	0.333333	0.5	0.75	0.583333
	0.666667	0.666667	0.583333	0.666667
	0.583333	0.25	0.25	0.583333
	0.416667	0.583333	0.5	0.5
	0.666667	0.75	0.7	0.5
	0.75	0.5	0.5	0.5
	0.333333	0.5	0.333333	0.916667
	0.625	0.375	0.5	0.416667
	0.5	0.5	0.666667	0.5
	0.75	0.583333	0.5	0.666667
	0.75	0.5	0.666667	0.75
	0.666667	0.5	0.416667	0.5
	0.5	0.333333	0.333333	0.5
	0.5	0.583333	0.583333	0.416667
	0.666667	0.833333	0.75	0.583333
	0.416667	0.333333	0.416667	0.583333
	0.583333	0.833333	0.666667	0.75
	0.833333	0.333333	0.5	0.416667
Mean	0.571181	0.508681	0.522222	0.579861
Median	0.583333	0.5	0.5	0.583333
IQR	0.25	0.166667	0.1875	0.166667

[truncated: 4 more sheets: Fig 5b, Fig 5c, Fig 5d, Fig 5e]
