# Supplementary material for: Tastes and retronasal odours evoke a shared flavour-specific neural code in the human insula
Source: Nat Commun. 2025 Sep 12;16:8252. doi: 10.1038/s41467-025-63803-6 (PMC12432251; doi:10.1038/s41467-025-63803-6)
Supplement: Supplementary file 4 — Source Data [file 41467_2025_63803_MOESM4_ESM.zip › Supplementary Data.xlsx]

## Sheet: Supp Fig 1
Odorant	Chicken	SmoBac	Onion	GolSyr	Lychee	Rasp
	1	2	0	2	5	1
# Correct	3	3	0	2	2	4
	4	5	2	3	2	3
Mean	2.66667	3.33333	0.666667	2.33333	3	2.66667
SD	1.52753	1.52753	1.1547	0.57735	1.73205	1.52753

## Sheet: Supp Fig 2a
		Number
Sweet	Golden Syrup	7
	Lychee	9
	Raspberry	9
Savoury	Chicken	6
	Onion	5
	Smoky Bacon	14

## Sheet: Supp Fig 2b
SubjectID	Session	Trial	Stimulus	Pleasantness	Intensity
sub-06	1	1	SweO	-0.5	-4
sub-06	1	2	SavO	0.5	-2
sub-06	1	3	SweT	1.5	-0.5
sub-06	1	4	SavT	1.5	-0.5
sub-06	1	5	SweT	1.5	0.5
sub-06	1	6	SavO	1	-0.5
sub-06	1	7	SweO	1	-0.5
sub-06	1	8	SavT	1.5	0
sub-06	1	9	SavO	0.5	-1
sub-06	1	10	SweT	1.5	1
sub-06	1	11	SweO	1	-0.5
sub-06	1	12	SavT	1	0.5
sub-06	1	13	SweO	0.5	-3
sub-06	1	14	SavO	1	-1
sub-06	1	15	SavT	1	0
sub-06	1	16	SweT	1.5	1
sub-06	1	17	SweO	0.5	-2
sub-06	1	18	SavO	0.5	-1.5
sub-06	1	19	SavT	1	0
sub-06	1	20	SweT	1.5	1
sub-06	1	21	SavT	1	0.5
sub-06	1	22	SavO	-1	-2
sub-06	1	23	SweT	1.5	1
sub-06	1	24	SweO	-0.5	-3
sub-06	2	1	SweT	1	0.5
sub-06	2	2	SweO	0	-1
sub-06	2	3	SavO	0.5	1.5
sub-06	2	4	SavT	1.5	1.5
sub-06	2	5	SweO	0	-2
sub-06	2	6	SavT	1	1
sub-06	2	7	SavO	0.5	0
sub-06	2	8	SweT	1.5	1
sub-06	2	9	SweO	0.5	-3
sub-06	2	10	SweT	2	1.5
sub-06	2	11	SavT	1	1
sub-06	2	12	SavO	1	0
sub-06	2	13	SweO	0	-2.5
sub-06	2	14	SweT	1.5	1.5
sub-06	2	15	SavO	0	-1
sub-06	2	16	SavT	1.5	1
sub-06	2	17	SavO	1	0.5
sub-06	2	18	SweO	0	-2
sub-06	2	19	SavT	1	1.5
sub-06	2	20	SweT	1	1
sub-06	2	21	SweT	1	0.5
sub-06	2	22	SweO	1	-3
sub-06	2	23	SavO	0	-1
sub-06	2	24	SavT	1.5	1.5
sub-07	1	1	SavO	-0.5	-3
sub-07	1	2	SweO	0.5	-2.5
sub-07	1	3	SavT	0	2.5
sub-07	1	4	SweT	0	2.5
sub-07	1	5	SweO	-1	-1
sub-07	1	6	SavO	-1.5	-3.5
sub-07	1	7	SweT	0	3
sub-07	1	8	SavT	0	3.5
sub-07	1	9	SavT	0	1.5
sub-07	1	10	SavO	-1.5	-3.5
sub-07	1	11	SweT	0	3
sub-07	1	12	SweO	-3.5	-3
sub-07	1	13	SweO	-3.5	-2.5
sub-07	1	14	SavO	-3.5	-4
sub-07	1	15	SweT	-0.5	3
sub-07	1	16	SavT	-1	3
sub-07	1	17	SweO	-3	-3.5
sub-07	1	18	SweT	-0.5	3.5
sub-07	1	19	SavT	0.5	3.5
sub-07	1	20	SavO	-3.5	-3
sub-07	1	21	SavO	-2.5	-5
sub-07	1	22	SweO	-2	-5
sub-07	1	23	SweT	-1	3.5
sub-07	1	24	SavT	-1	3
sub-07	2	1	SweT	0	2
sub-07	2	2	SweO	-2	-2.5
sub-07	2	3	SavO	-3	-3
sub-07	2	4	SavT	-0.5	1.5
sub-07	2	5	SweT	-0.5	3
sub-07	2	6	SavO	-1	-3.5
sub-07	2	7	SweO	-4	-4
sub-07	2	8	SavT	-1	-0.5
sub-07	2	9	SweT	-2	2
sub-07	2	10	SavO	-2.5	-2
sub-07	2	11	SweO	-5	-3.5
sub-07	2	12	SavT	-2.5	1.5
sub-07	2	13	SavO	-1	-5
sub-07	2	14	SweT	0	3
sub-07	2	15	SavT	-1.5	2.5
sub-07	2	16	SweO	-5	-4.5
sub-07	2	17	SweO	-3.5	-4.5
sub-07	2	18	SweT	-1	3.5
sub-07	2	19	SavT	-1	3
sub-07	2	20	SavO	-3.5	-4.5
sub-07	2	21	SweT	-1	3
sub-07	2	22	SavO	-4.5	-4.5
sub-07	2	23	SweO	-4.5	-5
sub-07	2	24	SavT	-1	3
sub-08	1	1	SweT	5	2
sub-08	1	2	SavO	1.5	1
sub-08	1	3	SweO	3	0
sub-08	1	4	SavT	2	1.5
sub-08	1	5	SweO	0	-3.5
sub-08	1	6	SavT	1	0
sub-08	1	7	SweT	5	1
sub-08	1	8	SavO	2	-3
sub-08	1	9	SavT	1.5	-2
sub-08	1	10	SweT	3.5	-1
sub-08	1	11	SweO	3.5	-2.5
sub-08	1	12	SavO	1	-2
sub-08	1	13	SavT	1	0.5
sub-08	1	14	SweO	1.5	-4
sub-08	1	15	SweT	3	2
sub-08	1	16	SavO	2	-2
sub-08	1	17	SweT	3	1
sub-08	1	18	SavO	2	-3
sub-08	1	19	SweO	2	-0.5
sub-08	1	20	SavT	1	-2
sub-08	1	21	SavO	3	-4.5
sub-08	1	22	SweO	0	-5
sub-08	1	23	SweT	2.5	2
sub-08	1	24	SavT	3.5	2.5
sub-08	2	1	SavO	1	2
sub-08	2	2	SweO	2.5	0
sub-08	2	3	SavT	1.5	-1
sub-08	2	4	SweT	5	3.5
sub-08	2	5	SavT	1	2
sub-08	2	6	SavO	1	-1
sub-08	2	7	SweT	5	2.5
sub-08	2	8	SweO	2.5	-2
sub-08	2	9	SweO	2.5	1
sub-08	2	10	SavT	3	1.5
sub-08	2	11	SavO	0.5	-3
sub-08	2	12	SweT	4.5	3
sub-08	2	13	SweT	4	2.5
sub-08	2	14	SweO	0.5	-3.5
sub-08	2	15	SavO	0	-5
sub-08	2	16	SavT	1.5	2
sub-08	2	17	SavO	1	-2
sub-08	2	18	SweT	3.5	1.5
sub-08	2	19	SavT	2.5	2
sub-08	2	20	SweO	0	-4.5
sub-08	2	21	SavT	2.5	1
sub-08	2	22	SavO	-1	-4.5
sub-08	2	23	SweO	0	-4
sub-08	2	24	SweT	4.5	3.5
sub-12	1	1	SavT	1	-0.5
sub-12	1	2	SweO	2	0
sub-12	1	3	SweT	2	-1
sub-12	1	4	SavO	-3	0.5
sub-12	1	5	SavT	-1.5	1
sub-12	1	6	SweO	0	1
sub-12	1	7	SavO	-3	-1
sub-12	1	8	SweT	1	1
sub-12	1	9	SavO	-4.5	1
sub-12	1	10	SweO	0	0
sub-12	1	11	SweT	2	-2
sub-12	1	12	SavT	1	0
sub-12	1	13	SavO	-3	2
sub-12	1	14	SweO	0	-3
sub-12	1	15	SavT	-2	3
sub-12	1	16	SweT	1.5	1.5
sub-12	1	17	SweO	-1	-1
sub-12	1	18	SavT	-3	1.5
sub-12	1	19	SweT	-2	-0.5
sub-12	1	20	SavO	-4	3.5
sub-12	1	21	SavT	-4	3
sub-12	1	22	SweO	-1	-1.5
sub-12	1	23	SavO	-2	-0.5
sub-12	1	24	SweT	-1	1
sub-12	2	1	SavT	0	0
sub-12	2	2	SweO	-1	2
sub-12	2	3	SweT	2	1
sub-12	2	4	SavO	-2.5	2
sub-12	2	5	SavT	-1	1
sub-12	2	6	SweT	2	-1
sub-12	2	7	SavO	-4	2
sub-12	2	8	SweO	0	2
sub-12	2	9	SavO	-3	1
sub-12	2	10	SweO	-1	3
sub-12	2	11	SavT	0	0
sub-12	2	12	SweT	3	0
sub-12	2	13	SweT	-1	-1.5
sub-12	2	14	SweO	-0.5	3.5
sub-12	2	15	SavO	-3	2
sub-12	2	16	SavT	0	0
sub-12	2	17	SavO	-3	3
sub-12	2	18	SavT	-1	1
sub-12	2	19	SweO	-3	4
sub-12	2	20	SweT	3	-1.5
sub-12	2	21	SavT	-1	-0.5
sub-12	2	22	SavO	-4	3
sub-12	2	23	SweO	-1	3
sub-12	2	24	SweT	1.5	-2
sub-13	1	1	SweT	1	0
sub-13	1	2	SweO	1	-2.5
sub-13	1	3	SavO	0	-1
sub-13	1	4	SavT	2	2
sub-13	1	5	SweT	0.5	2
sub-13	1	6	SavO	1.5	-2
sub-13	1	7	SavT	1	1.5
sub-13	1	8	SweO	-1	-3
sub-13	1	9	SavO	1	-3
sub-13	1	10	SweT	1.5	2.5
sub-13	1	11	SavT	1.5	2.5
sub-13	1	12	SweO	1	-3.5
sub-13	1	13	SavT	1	2.5
sub-13	1	14	SweO	0	-3
sub-13	1	15	SweT	2	3
sub-13	1	16	SavO	1	1.5
sub-13	1	17	SweO	-1	-4.5
sub-13	1	18	SavO	0.5	-3.5
sub-13	1	19	SweT	2	3
sub-13	1	20	SavT	1.5	4
sub-13	1	21	SavT	2	3.5
sub-13	1	22	SavO	-1	-4.5
sub-13	1	23	SweT	2.5	2.5
sub-13	1	24	SweO	-2	-5
sub-13	2	1	SavO	0.5	0
sub-13	2	2	SweT	0.5	1
sub-13	2	3	SweO	0	-2.5
sub-13	2	4	SavT	1	1.5
sub-13	2	5	SavT	1.5	1.5
sub-13	2	6	SavO	1	-2
sub-13	2	7	SweO	-1	-2.5
sub-13	2	8	SweT	1	2
sub-13	2	9	SweT	2	2
sub-13	2	10	SavO	0.5	-3
sub-13	2	11	SweO	0	-2
sub-13	2	12	SavT	2	2.5
sub-13	2	13	SweO	0	-2.5
sub-13	2	14	SavT	2	2.5
sub-13	2	15	SweT	2	2.5
sub-13	2	16	SavO	0	-3
sub-13	2	17	SavT	2	2.5
sub-13	2	18	SweT	2	1
sub-13	2	19	SweO	-1	-2
sub-13	2	20	SavO	0	-3
sub-13	2	21	SweO	-1.5	-3
sub-13	2	22	SavT	2	1.5
sub-13	2	23	SweT	1.5	2
sub-13	2	24	SavO	0	-2.5
sub-16	1	1	SweO	3	-4.5
sub-16	1	2	SavT	1.5	-4.5
sub-16	1	3	SweT	2.5	-2.5
sub-16	1	4	SavO	1	-2
sub-16	1	5	SweT	3	-2
sub-16	1	6	SavT	0.5	-3.5
sub-16	1	7	SweO	2	-5
sub-16	1	8	SavO	0	-5
sub-16	1	9	SavO	1	-5
sub-16	1	10	SavT	1.5	-3.5
sub-16	1	11	SweO	0	-4.5
sub-16	1	12	SweT	1.5	-4
sub-16	1	13	SavO	-2.5	-4.5
sub-16	1	14	SweO	0	-5
sub-16	1	15	SweT	1.5	-4.5
sub-16	1	16	SavT	0	-4
sub-16	1	17	SweO	-1	-5
sub-16	1	18	SweT	1.5	-2
sub-16	1	19	SavT	0	-2
sub-16	1	20	SavO	-1	-4
sub-16	1	21	SweT	0.5	-4.5
sub-16	1	22	SavO	-1	-5
sub-16	1	23	SavT	2	1
sub-16	1	24	SweO	-0.5	-5
sub-16	2	1	SweO	3.5	-4
sub-16	2	2	SweT	1	-1
sub-16	2	3	SavT	1	-3.5
sub-16	2	4	SavO	0	-2.5
sub-16	2	5	SweT	2	-3
sub-16	2	6	SavO	1	-5
sub-16	2	7	SweO	2	-4.5
sub-16	2	8	SavT	1.5	-4
sub-16	2	9	SweT	1.5	-4.5
sub-16	2	10	SavO	1	-4
sub-16	2	11	SweO	0.5	-5
sub-16	2	12	SavT	0.5	-4
sub-16	2	13	SweO	0.5	-5
sub-16	2	14	SavO	1	-5
sub-16	2	15	SweT	2	-4.5
sub-16	2	16	SavT	1.5	-4
sub-16	2	17	SavT	2	-4
sub-16	2	18	SavO	-0.5	-5
sub-16	2	19	SweT	2	-4
sub-16	2	20	SweO	1	-4.5
sub-16	2	21	SavT	1	-4.5
sub-16	2	22	SweO	0	-5
sub-16	2	23	SweT	2	-4
sub-16	2	24	SavO	0	-4.5
sub-17	1	1	SweO	2	-2
sub-17	1	2	SavO	-2	-3
sub-17	1	3	SweT	2.5	-0.5
sub-17	1	4	SavT	-2	-5
sub-17	1	5	SavT	-2	-1
sub-17	1	6	SavO	-3	-1
sub-17	1	7	SweO	1	-3
sub-17	1	8	SweT	3.5	2
sub-17	1	9	SavT	-1.5	0
sub-17	1	10	SavO	-2	-1
sub-17	1	11	SweO	1	-3.5
sub-17	1	12	SweT	3.5	0
sub-17	1	13	SavO	-3.5	0
sub-17	1	14	SavT	-2.5	1.5
sub-17	1	15	SweT	2.5	1.5
sub-17	1	16	SweO	0.5	-2.5
sub-17	1	17	SavO	-1.5	-2
sub-17	1	18	SavT	-3.5	2
sub-17	1	19	SweT	3	1.5
sub-17	1	20	SweO	0	-3
sub-17	1	21	SweO	-2.5	-5
sub-17	1	22	SavT	-2.5	1
sub-17	1	23	SavO	-2.5	-1
sub-17	1	24	SweT	2.5	2.5
sub-18	1	1	SavT	1.5	1
sub-18	1	2	SweO	1	0
sub-18	1	3	SweT	3	2
sub-18	1	4	SavO	-2	0
sub-18	1	5	SweT	3	3
sub-18	1	6	SavT	-2.5	-1
sub-18	1	7	SweO	1	-2
sub-18	1	8	SavO	-2	-3
sub-18	1	9	SavT	-2.5	-1
sub-18	1	10	SweO	1	-2
sub-18	1	11	SavO	-2	-1.5
sub-18	1	12	SweT	3	2.5
sub-18	1	13	SweO	0	-5
sub-18	1	14	SweT	2.5	3
sub-18	1	15	SavT	-2	1
sub-18	1	16	SavO	-2.5	1
sub-18	1	17	SavO	-1.5	0
sub-18	1	18	SweT	3	4
sub-18	1	19	SavT	-1	1
sub-18	1	20	SweO	-1	-3
sub-18	1	21	SavO	-1	-5
sub-18	1	22	SavT	-3	2.5
sub-18	1	23	SweT	4	5
sub-18	1	24	SweO	1	0
sub-18	2	1	SavT	-1.5	0
sub-18	2	2	SweT	3	1.5
sub-18	2	3	SavO	-3	3
sub-18	2	4	SweO	2	2.5
sub-18	2	5	SweT	3	4
sub-18	2	6	SavT	-2	-2
sub-18	2	7	SavO	-1	1
sub-18	2	8	SweO	2	-3
sub-18	2	9	SweO	1	-2
sub-18	2	10	SavT	-2	0.5
sub-18	2	11	SavO	-2.5	3
sub-18	2	12	SweT	3	4
sub-18	2	13	SweT	3	3.5
sub-18	2	14	SweO	1.5	-4
sub-18	2	15	SavO	-3	-2
sub-18	2	16	SavT	-1.5	3.5
sub-18	2	17	SavO	-2	1
sub-18	2	18	SavT	-1.5	1
sub-18	2	19	SweO	1	-5
sub-18	2	20	SweT	3.5	4
sub-18	2	21	SweO	1	-4
sub-18	2	22	SavO	-2	0
sub-18	2	23	SweT	3	4
sub-18	2	24	SavT	-3	2
sub-20	1	1	SweO	2	2
sub-20	1	2	SavT	1.5	-1
sub-20	1	3	SavO	1	-3.5
sub-20	1	4	SweT	0	-3.5
sub-20	1	5	SavT	0	-3.5
sub-20	1	6	SweO	0	-4
sub-20	1	7	SavO	0	-5
sub-20	1	8	SweT	0	-3
sub-20	1	9	SavT	0.5	-3.5
sub-20	1	10	SweT	0	-3.5
sub-20	1	11	SweO	-0.5	-5
sub-20	1	12	SavO	0	-5
sub-20	1	13	SavT	1	-2
sub-20	1	14	SweO	0	-5
sub-20	1	15	SavO	-1	-5
sub-20	1	16	SweT	1	-2
sub-20	1	17	SweT	0	-1
sub-20	1	18	SweO	-3	-5
sub-20	1	19	SavO	-2	-5
sub-20	1	20	SavT	2	-0.5
sub-20	1	21	SweO	0	-5
sub-20	1	22	SavO	-2	-5
sub-20	1	23	SavT	1	1
sub-20	1	24	SweT	-0.5	-2
sub-20	2	1	SweT	0	-1
sub-20	2	2	SavO	0	-3.5
sub-20	2	3	SweO	-1	-5
sub-20	2	4	SavT	-1	-2
sub-20	2	5	SavO	-0.5	-3
sub-20	2	6	SavT	1	0.5
sub-20	2	7	SweT	-1	0
sub-20	2	8	SweO	-1	-5
sub-20	2	9	SavT	0	-4.5
sub-20	2	10	SweT	-1.5	2
sub-20	2	11	SweO	0	-5
sub-20	2	12	SavO	0.5	-3
sub-20	2	13	SavT	2	2
sub-20	2	14	SweT	0	2
sub-20	2	15	SavO	-2	-5
sub-20	2	16	SweO	-1.5	-5
sub-20	2	17	SavT	2.5	3
sub-20	2	18	SavO	-2	-5
sub-20	2	19	SweO	0	-5
sub-20	2	20	SweT	-2	3
sub-20	2	21	SweT	-1	2
sub-20	2	22	SavO	-3	-5
sub-20	2	23	SavT	2	2
sub-20	2	24	SweO	-1	-5
sub-21	1	1	SavT	0.5	0
sub-21	1	2	SavO	-1	1
sub-21	1	3	SweO	2	-1
sub-21	1	4	SweT	2	2
sub-21	1	5	SavT	0	1
sub-21	1	6	SweO	0.5	0
sub-21	1	7	SweT	2	2
sub-21	1	8	SavO	1	1
sub-21	1	9	SavT	0	1
sub-21	1	10	SweT	2	1
sub-21	1	11	SweO	1	0
sub-21	1	12	SavO	1	-1
sub-21	1	13	SweT	2	1.5
sub-21	1	14	SweO	0	0
sub-21	1	15	SavO	-1	1
sub-21	1	16	SavT	2	2
sub-21	1	17	SavT	0	0
sub-21	1	18	SavO	-1	0
sub-21	1	19	SweO	1	1
sub-21	1	20	SweT	1	1
sub-21	1	21	SavT	-1	1
sub-21	1	22	SweO	-2	0
sub-21	1	23	SweT	1	1
sub-21	1	24	SavO	-0.5	-1
sub-21	2	1	SweT	3	2.5
sub-21	2	2	SweO	2.5	2
sub-21	2	3	SavT	0.5	2
sub-21	2	4	SavO	0	2
sub-21	2	5	SavT	2	0
sub-21	2	6	SweT	2	1.5
sub-21	2	7	SavO	0	1
sub-21	2	8	SweO	1	1
sub-21	2	9	SavO	0	-0.5
sub-21	2	10	SweO	0.5	-2
sub-21	2	11	SweT	2	1
sub-21	2	12	SavT	-1	-0.5
sub-21	2	13	SavT	-1.5	1
sub-21	2	14	SavO	1	-0.5
sub-21	2	15	SweT	1	3
sub-21	2	16	SweO	1	-1.5
sub-21	2	17	SweT	2	4
sub-21	2	18	SweO	2	-1.5
sub-21	2	19	SavO	1	1
sub-21	2	20	SavT	-1	3
sub-21	2	21	SweO	1.5	-3
sub-21	2	22	SavT	-1.5	3
sub-21	2	23	SweT	1.5	2
sub-21	2	24	SavO	-1	-0.5
sub-22	1	1	SavO	0	-1
sub-22	1	2	SweT	2	1
sub-22	1	3	SavT	0	-1
sub-22	1	4	SweO	-1	0
sub-22	1	5	SweO	0	0
sub-22	1	6	SweT	1	2.5
sub-22	1	7	SavT	1	1.5
sub-22	1	8	SavO	0.5	0
sub-22	1	9	SweT	1	2
sub-22	1	10	SavO	-1	0
sub-22	1	11	SavT	0	2
sub-22	1	12	SweO	-0.5	0
sub-22	1	13	SweT	2	3
sub-22	1	14	SavO	1	1
sub-22	1	15	SavT	0	2
sub-22	1	16	SweO	0	-1
sub-22	1	17	SavT	0.5	1.5
sub-22	1	18	SweT	1	3
sub-22	1	19	SavO	0.5	-2
sub-22	1	20	SweO	1	-2
sub-22	1	21	SavO	-1	0
sub-22	1	22	SweT	2	2
sub-22	1	23	SavT	0	4
sub-22	1	24	SweO	1	0
sub-22	2	1	SweT	2	1.5
sub-22	2	2	SavO	-2	-2
sub-22	2	3	SweO	0	-1
sub-22	2	4	SavT	1	0.5
sub-22	2	5	SweO	1	-2
sub-22	2	6	SavT	-1	0
sub-22	2	7	SweT	1	3.5
sub-22	2	8	SavO	0	-2
sub-22	2	9	SavT	-1	3
sub-22	2	10	SavO	-1	-2
sub-22	2	11	SweT	1	0
sub-22	2	12	SweO	0	-1
sub-22	2	13	SavT	0	3
sub-22	2	14	SweT	2	4
sub-22	2	15	SweO	-1	-3
sub-22	2	16	SavO	-3	-5
sub-22	2	17	SweT	1	1
sub-22	2	18	SavO	0	-3.5
sub-22	2	19	SavT	-2	4
sub-22	2	20	SweO	0	-3
sub-22	2	21	SavO	-2	-4
sub-22	2	22	SweO	0	-2.5
sub-22	2	23	SweT	1	1
sub-22	2	24	SavT	-2	3
sub-23	1	1	SweT	2	2.5
sub-23	1	2	SavO	2	2
sub-23	1	3	SweO	0.5	1
sub-23	1	4	SavT	1	3
sub-23	1	5	SweO	0	-1.5
sub-23	1	6	SavO	1	1
sub-23	1	7	SweT	0	3.5
sub-23	1	8	SavT	2	3
sub-23	1	9	SweO	0	-1
sub-23	1	10	SavT	1	1
sub-23	1	11	SweT	0	4.5
sub-23	1	12	SavO	2	1
sub-23	1	13	SavO	0	1
sub-23	1	14	SavT	1	5
sub-23	1	15	SweT	0	3
sub-23	1	16	SweO	0	0
sub-23	1	17	SavO	0	0
sub-23	1	18	SweO	0	-3
sub-23	1	19	SavT	0	4
sub-23	1	20	SweT	0	2
sub-23	1	21	SavT	1.5	2
sub-23	1	22	SweO	-0.5	-2.5
sub-23	1	23	SavO	0	-1
sub-23	1	24	SweT	0	3
sub-23	2	1	SweT	0	3
sub-23	2	2	SavT	1.5	2
sub-23	2	3	SavO	2	2
sub-23	2	4	SweO	1	0
sub-23	2	5	SavO	1	1
sub-23	2	6	SavT	2	2
sub-23	2	7	SweO	1	0
sub-23	2	8	SweT	0	3
sub-23	2	9	SavO	1	0
sub-23	2	10	SweO	0	-2
sub-23	2	11	SweT	-1	3
sub-23	2	12	SavT	2	3
sub-23	2	13	SweO	0	-2
sub-23	2	14	SavT	1	2
sub-23	2	15	SavO	0	0
sub-23	2	16	SweT	-3	4
sub-23	2	17	SavT	1.5	2
sub-23	2	18	SweO	-1	-4
sub-23	2	19	SweT	-0.5	2
sub-23	2	20	SavO	2	2
sub-23	2	21	SweO	0	-2
sub-23	2	22	SavT	3	4
sub-23	2	23	SweT	-2	3.5
sub-23	2	24	SavO	1	-2
sub-24	1	1	SweT	3	1.5
sub-24	1	2	SavT	-1.5	-0.5
sub-24	1	3	SavO	-2	1
sub-24	1	4	SweO	2	-2
sub-24	1	5	SweO	3	-4.5
sub-24	1	6	SweT	2	0
sub-24	1	7	SavO	-2	2
sub-24	1	8	SavT	-3.5	4
sub-24	1	9	SweO	3	-3
sub-24	1	10	SavO	-1.5	1
sub-24	1	11	SweT	3.5	0.5
sub-24	1	12	SavT	-2.5	1.5
sub-24	1	13	SweO	2.5	-4
sub-24	1	14	SweT	2.5	1.5
sub-24	1	15	SavO	-3	3
sub-24	1	16	SavT	-4	4
sub-24	1	17	SweT	4	1
sub-24	1	18	SweO	3	-3
sub-24	1	19	SavO	-3	-0.5
sub-24	1	20	SavT	-4.5	2.5
sub-24	1	21	SavT	1	-4.5
sub-24	1	22	SavO	-0.5	-4
sub-24	1	23	SweT	3.5	1
sub-24	1	24	SweO	3.5	0.5
sub-24	2	1	SavO	-2	1
sub-24	2	2	SweT	4	1
sub-24	2	3	SweO	3	-4.5
sub-24	2	4	SavT	-2.5	1
sub-24	2	5	SavT	-1.5	0
sub-24	2	6	SweO	3	-3
sub-24	2	7	SavO	-3.5	2
sub-24	2	8	SweT	3.5	1.5
sub-24	2	9	SweT	3.5	1
sub-24	2	10	SavT	-3	2
sub-24	2	11	SavO	-4	4
sub-24	2	12	SweO	2.5	-4
sub-24	2	13	SavO	-1.5	-1
sub-24	2	14	SweT	4	0
sub-24	2	15	SweO	3	-4
sub-24	2	16	SavT	-1	2
sub-24	2	17	SavO	-2.5	2
sub-24	2	18	SweT	3	2
sub-24	2	19	SavT	0	0
sub-24	2	20	SweO	3	-4.5
sub-24	2	21	SweO	3	-4.5
sub-24	2	22	SavT	1	0
sub-24	2	23	SweT	2.5	-2
sub-24	2	24	SavO	-4	4
sub-26	2	1	SweT	0	0
sub-26	2	2	SavT	1	1
sub-26	2	3	SweO	1.5	-4.5
sub-26	2	4	SavO	1	-3
sub-26	2	5	SweT	1	3
sub-26	2	6	SweO	0	-4
sub-26	2	7	SavT	-1	2
sub-26	2	8	SavO	1	-2
sub-26	2	9	SweO	1	-4
sub-26	2	10	SavT	-1.5	2
sub-26	2	11	SweT	0.5	2.5
sub-26	2	12	SavO	-2	-4
sub-26	2	13	SavT	-1	1
sub-26	2	14	SweT	0.5	3
sub-26	2	15	SavO	1	-3.5
sub-26	2	16	SweO	0	-4
sub-26	2	17	SavT	-2	1
sub-26	2	18	SavO	0	-3.5
sub-26	2	19	SweT	1.5	2
sub-26	2	20	SweO	-2.5	-5
sub-26	2	21	SweT	1	3.5
sub-26	2	22	SavO	0	-4.5
sub-26	2	23	SweO	-2	-5
sub-26	2	24	SavT	1	2.5
sub-28	1	1	SavO	1	-1
sub-28	1	2	SweO	1.5	-3
sub-28	1	3	SavT	-1	-3
sub-28	1	4	SweT	1	-1.5
sub-28	1	5	SweT	2	-1
sub-28	1	6	SavT	-2	-2
sub-28	1	7	SavO	-2	-2
sub-28	1	8	SweO	1	-3
sub-28	1	9	SavT	-2	-1
sub-28	1	10	SavO	-1	-4
sub-28	1	11	SweT	2	-1
sub-28	1	12	SweO	-1	-5
sub-28	1	13	SweT	2	-4
sub-28	1	14	SweO	1	-4.5
sub-28	1	15	SavO	2	-3
sub-28	1	16	SavT	-2	-1
sub-28	1	17	SweT	1	-1
sub-28	1	18	SweO	-2	-2
sub-28	1	19	SavT	-1	-1
sub-28	1	20	SavO	-1	-4
sub-28	1	21	SweT	2	-2
sub-28	1	22	SweO	1.5	-4
sub-28	1	23	SavO	-2	-3
sub-28	1	24	SavT	-2	-1
sub-28	2	1	SweO	2	-4
sub-28	2	2	SavO	-2	-2
sub-28	2	3	SweT	0.5	-5
sub-28	2	4	SavT	-1	-3
sub-28	2	5	SweO	1.5	-3
sub-28	2	6	SavT	-2	-1.5
sub-28	2	7	SweT	2	-1
sub-28	2	8	SavO	-2	-2
sub-28	2	9	SavT	-3	-1
sub-28	2	10	SavO	-2	-1
sub-28	2	11	SweT	2	-1
sub-28	2	12	SweO	2	-2
sub-28	2	13	SavT	-2	0
sub-28	2	14	SweO	2	-1
sub-28	2	15	SweT	1.5	-0.5
sub-28	2	16	SavO	-3	-1
sub-28	2	17	SweT	2	-1
sub-28	2	18	SavT	-2	-1
sub-28	2	19	SavO	-3	-1
sub-28	2	20	SweO	1	-3.5
sub-28	2	21	SweT	2	-3
sub-28	2	22	SavO	-2	-1
sub-28	2	23	SweO	1	-3.5
sub-28	2	24	SavT	-2	-1
sub-30	1	1	SweO	2	-0.5
sub-30	1	2	SweT	3	1
sub-30	1	3	SavO	2	0
sub-30	1	4	SavT	3	2
sub-30	1	5	SweO	1	-1
sub-30	1	6	SavO	1	0
sub-30	1	7	SweT	2	0
sub-30	1	8	SavT	1	1
sub-30	1	9	SavO	2	1
sub-30	1	10	SavT	2	1
sub-30	1	11	SweO	1.5	-1
sub-30	1	12	SweT	2	1
sub-30	1	13	SweT	2	1
sub-30	1	14	SweO	1.5	-1
sub-30	1	15	SavO	1	0
sub-30	1	16	SavT	1	1
sub-30	1	17	SavT	2	0
sub-30	1	18	SavO	1	-1
sub-30	1	19	SweO	0.5	-1
sub-30	1	20	SweT	1	1.5
sub-30	1	21	SweO	1	0
sub-30	1	22	SavO	1	-2
sub-30	1	23	SavT	0.5	1
sub-30	1	24	SweT	1	-2
sub-30	2	1	SavT	3	1
sub-30	2	2	SweO	-0.5	0.5
sub-30	2	3	SweT	1.5	0.5
sub-30	2	4	SavO	0.5	1.5
sub-30	2	5	SavT	2	0.5
sub-30	2	6	SweT	0.5	-0.5
sub-30	2	7	SavO	1	-1
sub-30	2	8	SweO	1	-1
sub-30	2	9	SweO	0	-1
sub-30	2	10	SweT	0	-1
sub-30	2	11	SavO	1	-2
sub-30	2	12	SavT	1	-2
sub-30	2	13	SavT	0	-1
sub-30	2	14	SavO	0	-3
sub-30	2	15	SweT	0	-2
sub-30	2	16	SweO	2	1.5
sub-30	2	17	SweT	1.5	2
sub-30	2	18	SweO	1	0
sub-30	2	19	SavO	0	-2.5
sub-30	2	20	SavT	1	-1
sub-30	2	21	SweO	0	-1
sub-30	2	22	SavT	0	-3
sub-30	2	23	SavO	1	-1
sub-30	2	24	SweT	1	1
sub-33	1	1	SweT	1	-2
sub-33	1	2	SweO	-0.5	0
sub-33	1	3	SavO	-1.5	1.5
sub-33	1	4	SavT	-2.5	2.5
sub-33	1	5	SweO	1.5	-1
sub-33	1	6	SavO	-2	2
sub-33	1	7	SweT	2	0
sub-33	1	8	SavT	0	-2
sub-33	1	9	SweO	2.5	1
sub-33	1	10	SavO	-1.5	2
sub-33	1	11	SavT	-2.5	2
sub-33	1	12	SweT	1.5	-2
sub-33	1	13	SavO	-1.5	3
sub-33	1	14	SavT	0	-2
sub-33	1	15	SweO	2	2
sub-33	1	16	SweT	1.5	-3
sub-33	1	17	SavT	0	-3
sub-33	1	18	SweT	0	-3
sub-33	1	19	SweO	-1	2
sub-33	1	20	SavO	-3	2.5
sub-33	1	21	SavO	-1	-3.5
sub-33	1	22	SavT	-2	1
sub-33	1	23	SweT	2	1
sub-33	1	24	SweO	1	1.5
sub-33	2	1	SavO	-2.5	2
sub-33	2	2	SweT	2	1
sub-33	2	3	SavT	-2	1
sub-33	2	4	SweO	0	0
sub-33	2	5	SweO	0	-4
sub-33	2	6	SavT	-3.5	2
sub-33	2	7	SavO	-3	0
sub-33	2	8	SweT	2	1
sub-33	2	9	SavO	0	-1
sub-33	2	10	SavT	-2	0
sub-33	2	11	SweT	1.5	-0.5
sub-33	2	12	SweO	1.5	-1
sub-33	2	13	SweO	1	-3
sub-33	2	14	SavO	-2.5	2
sub-33	2	15	SavT	-2	1
sub-33	2	16	SweT	2	1
sub-33	2	17	SavO	-2.5	2.5
sub-33	2	18	SweT	1	-4
sub-33	2	19	SavT	-2	-1
sub-33	2	20	SweO	-0.5	-2
sub-33	2	21	SweO	0	-4.5
sub-33	2	22	SavT	-1.5	1
sub-33	2	23	SavO	-2	1.5
sub-33	2	24	SweT	1	-4
sub-34	1	1	SweO	2	-0.5
sub-34	1	2	SweT	0	1.5
sub-34	1	3	SavO	-1	-1.5
sub-34	1	4	SavT	-2	2
sub-34	1	5	SavO	-1.5	0
sub-34	1	6	SweO	-1	-1
sub-34	1	7	SweT	0	1.5
sub-34	1	8	SavT	-1	3
sub-34	1	9	SweT	-1.5	2.5
sub-34	1	10	SavO	-2	3
sub-34	1	11	SavT	-2	3
sub-34	1	12	SweO	-1	-1
sub-34	1	13	SavO	-1.5	-1
sub-34	1	14	SweO	-0.5	0.5
sub-34	1	15	SavT	-2	2
sub-34	1	16	SweT	-2	2
sub-34	1	17	SweO	-0.5	-1.5
sub-34	1	18	SweT	-1.5	2.5
sub-34	1	19	SavT	-2	2.5
sub-34	1	20	SavO	-2	-1.5
sub-34	1	21	SavO	-1	-0.5
sub-34	1	22	SweT	-1	2
sub-34	1	23	SavT	-2	2.5
sub-34	1	24	SweO	-1	-1
sub-34	2	1	SavO	-1.5	0
sub-34	2	2	SavT	-2	2.5
sub-34	2	3	SweO	0	-1.5
sub-34	2	4	SweT	-0.5	2
sub-34	2	5	SavO	-1.5	-1.5
sub-34	2	6	SavT	1	0.5
sub-34	2	7	SweT	-1	2.5
sub-34	2	8	SweO	-1	0
sub-34	2	9	SavT	-2	2
sub-34	2	10	SavO	-2	1
sub-34	2	11	SweT	-1	2
sub-34	2	12	SweO	-1	0
sub-34	2	13	SweT	0	2
sub-34	2	14	SavO	-1.5	-2
sub-34	2	15	SavT	-1.5	2
sub-34	2	16	SweO	-1	-2
sub-34	2	17	SavO	-2	-2.5
sub-34	2	18	SweO	-1.5	-1
sub-34	2	19	SavT	-1	3
sub-34	2	20	SweT	-1	2
sub-34	2	21	SweO	0	-2
sub-34	2	22	SavT	-1	0
sub-34	2	23	SweT	-1	1.5
sub-34	2	24	SavO	-2	2
sub-35	1	1	SavO	-3	0
sub-35	1	2	SweT	3	3
sub-35	1	3	SweO	3	3
sub-35	1	4	SavT	3.5	3.5
sub-35	1	5	SweO	2.5	0
sub-35	1	6	SweT	3	2
sub-35	1	7	SavT	-2	0.5
sub-35	1	8	SavO	2	2
sub-35	1	9	SweT	3	2
sub-35	1	10	SweO	2	-1
sub-35	1	11	SavT	-1	1
sub-35	1	12	SavO	-1.5	-1.5
sub-35	1	13	SavT	-1	0
sub-35	1	14	SavO	-1.5	0
sub-35	1	15	SweO	2.5	2
sub-35	1	16	SweT	3.5	1
sub-35	1	17	SweO	2	1
sub-35	1	18	SweT	3	-1
sub-35	1	19	SavO	-2.5	1
sub-35	1	20	SavT	-1.5	2
sub-35	1	21	SavT	-1	-2
sub-35	1	22	SavO	1.5	-3
sub-35	1	23	SweT	3	-0.5
sub-35	1	24	SweO	2.5	1
sub-35	2	1	SweT	2	1
sub-35	2	2	SavT	-1.5	-0.5
sub-35	2	3	SweO	2	2
sub-35	2	4	SavO	-2	1.5
sub-35	2	5	SavT	-2.5	2
sub-35	2	6	SweT	1.5	1.5
sub-35	2	7	SweO	2	2
sub-35	2	8	SavO	-2	1
sub-35	2	9	SavT	-2.5	2.5
sub-35	2	10	SweT	2	0.5
sub-35	2	11	SavO	-2	2
sub-35	2	12	SweO	2.5	0.5
sub-35	2	13	SweT	2.5	1.5
sub-35	2	14	SavO	2.5	1.5
sub-35	2	15	SavT	-2.5	2
sub-35	2	16	SweO	2	-3
sub-35	2	17	SavT	-2.5	2
sub-35	2	18	SweT	2	2
sub-35	2	19	SweO	0	0.5
sub-35	2	20	SavO	-2.5	2.5
sub-35	2	21	SweT	3	3
sub-35	2	22	SavO	0	-2.5
sub-35	2	23	SweO	0	-4.5
sub-35	2	24	SavT	1	-4.5
sub-36	1	1	SweT	2	-0.5
sub-36	1	2	SweO	2	-4
sub-36	1	3	SavT	2	-3
sub-36	1	4	SavO	2	-2
sub-36	1	5	SweO	2	-4.5
sub-36	1	6	SavT	1.5	-3.5
sub-36	1	7	SavO	1.5	-2
sub-36	1	8	SweT	4.5	-2
sub-36	1	9	SweT	3.5	-1.5
sub-36	1	10	SavO	1.5	-4
sub-36	1	11	SweO	2	-5
sub-36	1	12	SavT	0.5	-2.5
sub-36	1	13	SweT	4	-1.5
sub-36	1	14	SweO	1.5	-3
sub-36	1	15	SavT	1.5	-3
sub-36	1	16	SavO	1	-1.5
sub-36	1	17	SavT	0.5	-1.5
sub-36	1	18	SavO	1.5	-4.5
sub-36	1	19	SweO	1	-3.5
sub-36	1	20	SweT	3	0
sub-36	1	21	SweT	2.5	-1.5
sub-36	1	22	SavT	1	0.5
sub-36	1	23	SavO	-0.5	0.5
sub-36	1	24	SweO	2	-1
sub-36	2	1	SavT	2	-2.5
sub-36	2	2	SweO	2	-4
sub-36	2	3	SweT	3.5	-3
sub-36	2	4	SavO	1.5	-1.5
sub-36	2	5	SweO	1	-4.5
sub-36	2	6	SavT	0.5	-2
sub-36	2	7	SweT	2.5	-1.5
sub-36	2	8	SavO	0.5	-2
sub-36	2	9	SweT	2.5	-1
sub-36	2	10	SweO	1	-5
sub-36	2	11	SavT	1.5	-1.5
sub-36	2	12	SavO	1	-2
sub-36	2	13	SweT	2	-1.5
sub-36	2	14	SweO	1	-5
sub-36	2	15	SavO	0.5	-2.5
sub-36	2	16	SavT	-0.5	-1
sub-36	2	17	SavT	-0.5	-1.5
sub-36	2	18	SweT	1.5	-0.5
sub-36	2	19	SweO	-0.5	-5
sub-36	2	20	SavO	-1	-2
sub-36	2	21	SweT	2.5	-1.5
sub-36	2	22	SavO	0	-3
sub-36	2	23	SavT	0	-3
sub-36	2	24	SweO	0	-5
sub-38	1	1	SavO	3	2
sub-38	1	2	SweT	3	2
sub-38	1	3	SweO	2.5	0
sub-38	1	4	SavT	4	4
sub-38	1	5	SweT	3	3
sub-38	1	6	SavO	3	2
sub-38	1	7	SavT	4	4
sub-38	1	8	SweO	2.5	1
sub-38	1	9	SweT	3	3
sub-38	1	10	SavO	3	-1
sub-38	1	11	SavT	4.5	3.5
sub-38	1	12	SweO	3	2
sub-38	1	13	SavO	3	1
sub-38	1	14	SweO	2	-1
sub-38	1	15	SweT	2	3.5
sub-38	1	16	SavT	4.5	4
sub-38	1	17	SavT	3.5	4
sub-38	1	18	SweO	1.5	0
sub-38	1	19	SweT	4	4.5
sub-38	1	20	SavO	4	0
sub-38	1	21	SavT	5	5
sub-38	1	22	SavO	3	-1
sub-38	1	23	SweT	4	3
sub-38	1	24	SweO	2	0
sub-38	2	1	SavO	2	-2
sub-38	2	2	SavT	3	1
sub-38	2	3	SweT	3	1.5
sub-38	2	4	SweO	2	-2
sub-38	2	5	SweO	2	-2.5
sub-38	2	6	SavO	2	-1.5
sub-38	2	7	SweT	3	2.5
sub-38	2	8	SavT	4	3.5
sub-38	2	9	SavT	3	2
sub-38	2	10	SweT	3	2
sub-38	2	11	SavO	2.5	0
sub-38	2	12	SweO	2	-2
sub-38	2	13	SavT	2	1
sub-38	2	14	SweO	2	-1
sub-38	2	15	SavO	2	-1.5
sub-38	2	16	SweT	4	2
sub-38	2	17	SavO	2.5	2
sub-38	2	18	SweT	3	3
sub-38	2	19	SweO	2	-1
sub-38	2	20	SavT	4	4
sub-38	2	21	SweO	2	-2
sub-38	2	22	SavO	2	-2
sub-38	2	23	SavT	4	2
sub-38	2	24	SweT	3.5	2
sub-40	1	1	SweT	2	0
sub-40	1	2	SavT	-2	0
sub-40	1	3	SavO	-3	2
sub-40	1	4	SweO	2	-1
sub-40	1	5	SweO	2.5	-3
sub-40	1	6	SweT	2.5	1.5
sub-40	1	7	SavT	-1	0
sub-40	1	8	SavO	-2	1
sub-40	1	9	SweO	1.5	-1.5
sub-40	1	10	SavO	-3	2
sub-40	1	11	SweT	3	2
sub-40	1	12	SavT	-3	3
sub-40	1	13	SavT	-2.5	1
sub-40	1	14	SweO	1.5	-3
sub-40	1	15	SavO	-3	3
sub-40	1	16	SweT	2	1
sub-40	1	17	SavO	-2	-2
sub-40	1	18	SavT	-4	3.5
sub-40	1	19	SweT	2	2
sub-40	1	20	SweO	1	-5
sub-40	1	21	SavT	-4.5	-1
sub-40	1	22	SweO	1	-5
sub-40	1	23	SweT	2	1
sub-40	1	24	SavO	-4	3
sub-40	2	1	SweT	3	1
sub-40	2	2	SavT	-3	1
sub-40	2	3	SweO	2	-1.5
sub-40	2	4	SavO	-4	2
sub-40	2	5	SavO	-4	-1
sub-40	2	6	SavT	-4	2
sub-40	2	7	SweO	2	0
sub-40	2	8	SweT	3	1
sub-40	2	9	SweO	2	-1.5
sub-40	2	10	SavT	-2.5	0
sub-40	2	11	SavO	-4	3
sub-40	2	12	SweT	2.5	2
sub-40	2	13	SavT	-2	-1.5
sub-40	2	14	SweO	1.5	-3.5
sub-40	2	15	SweT	3	2.5
sub-40	2	16	SavO	-4.5	2
sub-40	2	17	SavO	-3	2
sub-40	2	18	SweO	1.5	-3.5
sub-40	2	19	SavT	-2	1.5
sub-40	2	20	SweT	2.5	1
sub-40	2	21	SweT	2.5	3
sub-40	2	22	SweO	2	-5
sub-40	2	23	SavT	-2.5	-0.5
sub-40	2	24	SavO	-4.5	2
sub-41	1	1	SweT	3	-1
sub-41	1	2	SavT	3	-2
sub-41	1	3	SavO	2	-5
sub-41	1	4	SweO	2	-4
sub-41	1	5	SweO	1	-5
sub-41	1	6	SavO	2	-5
sub-41	1	7	SavT	2	-2.5
sub-41	1	8	SweT	2	2.5
sub-41	1	9	SavT	3	-2
sub-41	1	10	SweO	1.5	-3.5
sub-41	1	11	SweT	2	4
sub-41	1	12	SavO	3	-1
sub-41	1	13	SavO	1	-4.5
sub-41	1	14	SweO	0	-5
sub-41	1	15	SweT	2	3
sub-41	1	16	SavT	3.5	2
sub-41	1	17	SavT	2	-1
sub-41	1	18	SweO	1.5	-5
sub-41	1	19	SavO	1	-5
sub-41	1	20	SweT	2	3
sub-41	1	21	SweT	2	3.5
sub-41	1	22	SweO	1	-5
sub-41	1	23	SavO	1	-5
sub-41	1	24	SavT	3.5	2.5
sub-41	2	1	SavT	2	-5
sub-41	2	2	SavO	2	-4
sub-41	2	3	SweO	2	-5
sub-41	2	4	SweT	1	2
sub-41	2	5	SavO	1	-5
sub-41	2	6	SweO	1	-4.5
sub-41	2	7	SavT	3	-1
sub-41	2	8	SweT	2	2
sub-41	2	9	SweT	2	-2
sub-41	2	10	SavT	2	0
sub-41	2	11	SweO	1	-5
sub-41	2	12	SavO	1	2
sub-41	2	13	SweO	0.5	-5
sub-41	2	14	SavO	1	-2
sub-41	2	15	SavT	3	-1
sub-41	2	16	SweT	3	2
sub-41	2	17	SavO	1	-4
sub-41	2	18	SavT	2	0
sub-41	2	19	SweT	2	3
sub-41	2	20	SweO	1	-5
sub-41	2	21	SavT	2	-1
sub-41	2	22	SweO	1	-5
sub-41	2	23	SavO	0	-5
sub-41	2	24	SweT	3	1.5
sub-43	1	1	SweT	3	1
sub-43	1	2	SavO	-1.5	1
sub-43	1	3	SweO	3.5	-3
sub-43	1	4	SavT	-0.5	-1.5
sub-43	1	5	SweT	3	-2.5
sub-43	1	6	SavT	-2.5	2
sub-43	1	7	SavO	-3	0.5
sub-43	1	8	SweO	3	-2.5
sub-43	1	9	SweO	4	-3.5
sub-43	1	10	SweT	3.5	0
sub-43	1	11	SavO	-2	1
sub-43	1	12	SavT	-3	2
sub-43	1	13	SavO	-2	0
sub-43	1	14	SavT	-2.5	2.5
sub-43	1	15	SweO	4	-3
sub-43	1	16	SweT	2.5	1
sub-43	1	17	SavO	-2	-2.5
sub-43	1	18	SweO	3	-4.5
sub-43	1	19	SweT	2.5	2
sub-43	1	20	SavT	-2.5	1.5
sub-43	1	21	SavT	-1	1
sub-43	1	22	SweT	1	1
sub-43	1	23	SavO	-2	-0.5
sub-43	1	24	SweO	0	-4
sub-43	2	1	SavT	-2	1.5
sub-43	2	2	SavO	-2.5	0
sub-43	2	3	SweT	1	0
sub-43	2	4	SweO	0	-4
sub-43	2	5	SweT	1.5	1.5
sub-43	2	6	SavO	-1.5	-0.5
sub-43	2	7	SweO	0	-1.5
sub-43	2	8	SavT	-3	1.5
sub-43	2	9	SweT	1	3
sub-43	2	10	SavT	-2	0.5
sub-43	2	11	SweO	1	-1
sub-43	2	12	SavO	-2	0
sub-43	2	13	SweT	2	0
sub-43	2	14	SavO	-2	-0.5
sub-43	2	15	SweO	-0.5	-3.5
sub-43	2	16	SavT	-3	1.5
sub-43	2	17	SavT	-3.5	0.5
sub-43	2	18	SweT	2	1
sub-43	2	19	SavO	-2	1
sub-43	2	20	SweO	1	-2
sub-43	2	21	SavO	-1	-0.5
sub-43	2	22	SavT	-3	1.5
sub-43	2	23	SweO	1	-2
sub-43	2	24	SweT	2.5	2
sub-44	1	1	SweT	3	-1
sub-44	1	2	SweO	-0.5	-3
sub-44	1	3	SavT	1	-1
sub-44	1	4	SavO	1	-1.5
sub-44	1	5	SweO	0.5	-3
sub-44	1	6	SavO	1.5	-2.5
sub-44	1	7	SweT	2	-1
sub-44	1	8	SavT	2	2
sub-44	1	9	SweT	2	-1
sub-44	1	10	SavO	1.5	0
sub-44	1	11	SavT	1.5	-0.5
sub-44	1	12	SweO	2.5	-1
sub-44	1	13	SweT	2	1
sub-44	1	14	SavO	-0.5	-4
sub-44	1	15	SavT	1.5	1
sub-44	1	16	SweO	1	-1.5
sub-44	1	17	SweO	1	-3.5
sub-44	1	18	SavT	2	-0.5
sub-44	1	19	SweT	2.5	0.5
sub-44	1	20	SavO	1	-1
sub-44	1	21	SavO	0.5	-2.5
sub-44	1	22	SavT	0.5	0
sub-44	1	23	SweO	0	-3
sub-44	1	24	SweT	3	2
sub-44	2	1	SweO	0.5	-2.5
sub-44	2	2	SavT	3	0.5
sub-44	2	3	SweT	2.5	1
sub-44	2	4	SavO	-1	-2
sub-44	2	5	SavT	2	1
sub-44	2	6	SweO	0	-1.5
sub-44	2	7	SweT	3.5	1.5
sub-44	2	8	SavO	1.5	0
sub-44	2	9	SweO	0	0
sub-44	2	10	SavO	0	0
sub-44	2	11	SweT	2	2
sub-44	2	12	SavT	2	1
sub-44	2	13	SavT	3	1
sub-44	2	14	SweT	3.5	2
sub-44	2	15	SweO	1	1
sub-44	2	16	SavO	0.5	0.5
sub-44	2	17	SweT	4	1.5
sub-44	2	18	SweO	1	-0.5
sub-44	2	19	SavT	3.5	0
sub-44	2	20	SavO	1	1
sub-44	2	21	SavO	-2	-3
sub-44	2	22	SweO	0	-4
sub-44	2	23	SweT	2.5	2
sub-44	2	24	SavT	2	1.5

## Sheet: Supp Fig 3
SubjectID	Session	Trial	Pump	Stimulus	Correct
sub-06	1	1	3	SweO	1
sub-06	1	2	4	SavO	1
sub-06	1	3	1	SweT	1
sub-06	1	4	2	SavT	1
sub-06	1	5	1	SweT	1
sub-06	1	6	4	SavO	1
sub-06	1	7	3	SweO	1
sub-06	1	8	2	SavT	1
sub-06	1	9	4	SavO	1
sub-06	1	10	1	SweT	1
sub-06	1	11	3	SweO	1
sub-06	1	12	2	SavT	1
sub-06	1	13	3	SweO	1
sub-06	1	14	4	SavO	1
sub-06	1	15	2	SavT	1
sub-06	1	16	1	SweT	1
sub-06	1	17	3	SweO	1
sub-06	1	18	4	SavO	1
sub-06	1	19	2	SavT	1
sub-06	1	20	1	SweT	1
sub-06	1	21	2	SavT	1
sub-06	1	22	4	SavO	1
sub-06	1	23	1	SweT	1
sub-06	1	24	3	SweO	1
sub-06	2	1	1	SweT	1
sub-06	2	2	3	SweO	0
sub-06	2	3	4	SavO	1
sub-06	2	4	2	SavT	1
sub-06	2	5	3	SweO	1
sub-06	2	6	2	SavT	1
sub-06	2	7	4	SavO	1
sub-06	2	8	1	SweT	1
sub-06	2	9	3	SweO	1
sub-06	2	10	1	SweT	1
sub-06	2	11	2	SavT	1
sub-06	2	12	4	SavO	1
sub-06	2	13	3	SweO	1
sub-06	2	14	1	SweT	1
sub-06	2	15	4	SavO	1
sub-06	2	16	2	SavT	1
sub-06	2	17	4	SavO	1
sub-06	2	18	3	SweO	1
sub-06	2	19	2	SavT	1
sub-06	2	20	1	SweT	1
sub-06	2	21	1	SweT	1
sub-06	2	22	3	SweO	1
sub-06	2	23	4	SavO	1
sub-06	2	24	2	SavT	1
sub-07	1	1	4	SavO	1
sub-07	1	2	3	SweO	1
sub-07	1	3	2	SavT	1
sub-07	1	4	1	SweT	1
sub-07	1	5	3	SweO	1
sub-07	1	6	4	SavO	1
sub-07	1	7	1	SweT	1
sub-07	1	8	2	SavT	1
sub-07	1	9	2	SavT	1
sub-07	1	10	4	SavO	1
sub-07	1	11	1	SweT	1
sub-07	1	12	3	SweO	1
sub-07	1	13	3	SweO	1
sub-07	1	14	4	SavO	1
sub-07	1	15	1	SweT	1
sub-07	1	16	2	SavT	1
sub-07	1	17	3	SweO	1
sub-07	1	18	1	SweT	1
sub-07	1	19	2	SavT	1
sub-07	1	20	4	SavO	1
sub-07	1	21	4	SavO	1
sub-07	1	22	3	SweO	1
sub-07	1	23	1	SweT	1
sub-07	1	24	2	SavT	1
sub-07	2	1	1	SweT	1
sub-07	2	2	3	SweO	1
sub-07	2	3	4	SavO	1
sub-07	2	4	2	SavT	1
sub-07	2	5	1	SweT	1
sub-07	2	6	4	SavO	1
sub-07	2	7	3	SweO	1
sub-07	2	8	2	SavT	1
sub-07	2	9	1	SweT	1
sub-07	2	10	4	SavO	1
sub-07	2	11	3	SweO	1
sub-07	2	12	2	SavT	1
sub-07	2	13	4	SavO	1
sub-07	2	14	1	SweT	1
sub-07	2	15	2	SavT	1
sub-07	2	16	3	SweO	1
sub-07	2	17	3	SweO	0
sub-07	2	18	1	SweT	1
sub-07	2	19	2	SavT	1
sub-07	2	20	4	SavO	1
sub-07	2	21	1	SweT	1
sub-07	2	22	4	SavO	1
sub-07	2	23	3	SweO	1
sub-07	2	24	2	SavT	1
sub-08	1	1	1	SweT	1
sub-08	1	2	4	SavO	1
sub-08	1	3	3	SweO	1
sub-08	1	4	2	SavT	1
sub-08	1	5	3	SweO	1
sub-08	1	6	2	SavT	1
sub-08	1	7	1	SweT	1
sub-08	1	8	4	SavO	1
sub-08	1	9	2	SavT	1
sub-08	1	10	1	SweT	1
sub-08	1	11	3	SweO	1
sub-08	1	12	4	SavO	1
sub-08	1	13	2	SavT	1
sub-08	1	14	3	SweO	1
sub-08	1	15	1	SweT	1
sub-08	1	16	4	SavO	1
sub-08	1	17	1	SweT	1
sub-08	1	18	4	SavO	1
sub-08	1	19	3	SweO	1
sub-08	1	20	2	SavT	1
sub-08	1	21	4	SavO	1
sub-08	1	22	3	SweO	1
sub-08	1	23	1	SweT	1
sub-08	1	24	2	SavT	1
sub-08	2	1	4	SavO	1
sub-08	2	2	3	SweO	1
sub-08	2	3	2	SavT	1
sub-08	2	4	1	SweT	1
sub-08	2	5	2	SavT	1
sub-08	2	6	4	SavO	1
sub-08	2	7	1	SweT	1
sub-08	2	8	3	SweO	1
sub-08	2	9	3	SweO	1
sub-08	2	10	2	SavT	1
sub-08	2	11	4	SavO	1
sub-08	2	12	1	SweT	1
sub-08	2	13	1	SweT	1
sub-08	2	14	3	SweO	1
sub-08	2	15	4	SavO	1
sub-08	2	16	2	SavT	1
sub-08	2	17	4	SavO	1
sub-08	2	18	1	SweT	1
sub-08	2	19	2	SavT	1
sub-08	2	20	3	SweO	1
sub-08	2	21	2	SavT	1
sub-08	2	22	4	SavO	1
sub-08	2	23	3	SweO	1
sub-08	2	24	1	SweT	1
sub-12	1	1	2	SavT	0
sub-12	1	2	3	SweO	0
sub-12	1	3	1	SweT	1
sub-12	1	4	4	SavO	1
sub-12	1	5	2	SavT	1
sub-12	1	6	3	SweO	1
sub-12	1	7	4	SavO	1
sub-12	1	8	1	SweT	1
sub-12	1	9	4	SavO	1
sub-12	1	10	3	SweO	1
sub-12	1	11	1	SweT	1
sub-12	1	12	2	SavT	1
sub-12	1	13	4	SavO	1
sub-12	1	14	3	SweO	1
sub-12	1	15	2	SavT	1
sub-12	1	16	1	SweT	1
sub-12	1	17	3	SweO	1
sub-12	1	18	2	SavT	1
sub-12	1	19	1	SweT	1
sub-12	1	20	4	SavO	1
sub-12	1	21	2	SavT	1
sub-12	1	22	3	SweO	1
sub-12	1	23	4	SavO	1
sub-12	1	24	1	SweT	0
sub-12	2	1	2	SavT	1
sub-12	2	2	3	SweO	1
sub-12	2	3	1	SweT	1
sub-12	2	4	4	SavO	1
sub-12	2	5	2	SavT	1
sub-12	2	6	1	SweT	1
sub-12	2	7	4	SavO	1
sub-12	2	8	3	SweO	1
sub-12	2	9	4	SavO	1
sub-12	2	10	3	SweO	1
sub-12	2	11	2	SavT	1
sub-12	2	12	1	SweT	1
sub-12	2	13	1	SweT	1
sub-12	2	14	3	SweO	1
sub-12	2	15	4	SavO	1
sub-12	2	16	2	SavT	1
sub-12	2	17	4	SavO	1
sub-12	2	18	2	SavT	1
sub-12	2	19	3	SweO	1
sub-12	2	20	1	SweT	1
sub-12	2	21	2	SavT	1
sub-12	2	22	4	SavO	1
sub-12	2	23	3	SweO	1
sub-12	2	24	1	SweT	1
sub-13	1	1	1	SweT	1
sub-13	1	2	3	SweO	0
sub-13	1	3	4	SavO	1
sub-13	1	4	2	SavT	1
sub-13	1	5	1	SweT	1
sub-13	1	6	4	SavO	1
sub-13	1	7	2	SavT	1
sub-13	1	8	3	SweO	1
sub-13	1	9	4	SavO	1
sub-13	1	10	1	SweT	1
sub-13	1	11	2	SavT	1
sub-13	1	12	3	SweO	1
sub-13	1	13	2	SavT	1
sub-13	1	14	3	SweO	1
sub-13	1	15	1	SweT	NaN
sub-13	1	16	4	SavO	1
sub-13	1	17	3	SweO	0
sub-13	1	18	4	SavO	1
sub-13	1	19	1	SweT	1
sub-13	1	20	2	SavT	1
sub-13	1	21	2	SavT	1
sub-13	1	22	4	SavO	1
sub-13	1	23	1	SweT	1
sub-13	1	24	3	SweO	0
sub-13	2	1	4	SavO	1
sub-13	2	2	1	SweT	1
sub-13	2	3	3	SweO	0
sub-13	2	4	2	SavT	1
sub-13	2	5	2	SavT	1
sub-13	2	6	4	SavO	1
sub-13	2	7	3	SweO	1
sub-13	2	8	1	SweT	1
sub-13	2	9	1	SweT	1
sub-13	2	10	4	SavO	1
sub-13	2	11	3	SweO	1
sub-13	2	12	2	SavT	1
sub-13	2	13	3	SweO	1
sub-13	2	14	2	SavT	1
sub-13	2	15	1	SweT	1
sub-13	2	16	4	SavO	1
sub-13	2	17	2	SavT	1
sub-13	2	18	1	SweT	1
sub-13	2	19	3	SweO	1
sub-13	2	20	4	SavO	1
sub-13	2	21	3	SweO	1
sub-13	2	22	2	SavT	1
sub-13	2	23	1	SweT	1
sub-13	2	24	4	SavO	1
sub-16	1	1	3	SweO	1
sub-16	1	2	2	SavT	1
sub-16	1	3	1	SweT	1
sub-16	1	4	4	SavO	1
sub-16	1	5	1	SweT	1
sub-16	1	6	2	SavT	1
sub-16	1	7	3	SweO	1
sub-16	1	8	4	SavO	1
sub-16	1	9	4	SavO	1
sub-16	1	10	2	SavT	1
sub-16	1	11	3	SweO	1
sub-16	1	12	1	SweT	1
sub-16	1	13	4	SavO	1
sub-16	1	14	3	SweO	1
sub-16	1	15	1	SweT	1
sub-16	1	16	2	SavT	1
sub-16	1	17	3	SweO	1
sub-16	1	18	1	SweT	1
sub-16	1	19	2	SavT	1
sub-16	1	20	4	SavO	1
sub-16	1	21	1	SweT	1
sub-16	1	22	4	SavO	1
sub-16	1	23	2	SavT	1
sub-16	1	24	3	SweO	1
sub-16	2	1	3	SweO	1
sub-16	2	2	1	SweT	1
sub-16	2	3	2	SavT	1
sub-16	2	4	4	SavO	1
sub-16	2	5	1	SweT	1
sub-16	2	6	4	SavO	1
sub-16	2	7	3	SweO	1
sub-16	2	8	2	SavT	1
sub-16	2	9	1	SweT	1
sub-16	2	10	4	SavO	1
sub-16	2	11	3	SweO	1
sub-16	2	12	2	SavT	1
sub-16	2	13	3	SweO	1
sub-16	2	14	4	SavO	1
sub-16	2	15	1	SweT	1
sub-16	2	16	2	SavT	1
sub-16	2	17	2	SavT	1
sub-16	2	18	4	SavO	1
sub-16	2	19	1	SweT	1
sub-16	2	20	3	SweO	1
sub-16	2	21	2	SavT	1
sub-16	2	22	3	SweO	1
sub-16	2	23	1	SweT	1
sub-16	2	24	4	SavO	1
sub-17	1	1	3	SweO	1
sub-17	1	2	4	SavO	1
sub-17	1	3	1	SweT	1
sub-17	1	4	2	SavT	0
sub-17	1	5	2	SavT	1
sub-17	1	6	4	SavO	1
sub-17	1	7	3	SweO	1
sub-17	1	8	1	SweT	1
sub-17	1	9	2	SavT	1
sub-17	1	10	4	SavO	1
sub-17	1	11	3	SweO	1
sub-17	1	12	1	SweT	1
sub-17	1	13	4	SavO	1
sub-17	1	14	2	SavT	1
sub-17	1	15	1	SweT	1
sub-17	1	16	3	SweO	1
sub-17	1	17	4	SavO	1
sub-17	1	18	2	SavT	1
sub-17	1	19	1	SweT	1
sub-17	1	20	3	SweO	1
sub-17	1	21	3	SweO	0
sub-17	1	22	2	SavT	1
sub-17	1	23	4	SavO	1
sub-17	1	24	1	SweT	1
sub-18	1	1	2	SavT	1
sub-18	1	2	3	SweO	1
sub-18	1	3	1	SweT	1
sub-18	1	4	4	SavO	1
sub-18	1	5	1	SweT	1
sub-18	1	6	2	SavT	1
sub-18	1	7	3	SweO	1
sub-18	1	8	4	SavO	1
sub-18	1	9	2	SavT	1
sub-18	1	10	3	SweO	1
sub-18	1	11	4	SavO	1
sub-18	1	12	1	SweT	1
sub-18	1	13	3	SweO	1
sub-18	1	14	1	SweT	1
sub-18	1	15	2	SavT	1
sub-18	1	16	4	SavO	1
sub-18	1	17	4	SavO	1
sub-18	1	18	1	SweT	1
sub-18	1	19	2	SavT	1
sub-18	1	20	3	SweO	0
sub-18	1	21	4	SavO	1
sub-18	1	22	2	SavT	1
sub-18	1	23	1	SweT	1
sub-18	1	24	3	SweO	1
sub-18	2	1	2	SavT	1
sub-18	2	2	1	SweT	1
sub-18	2	3	4	SavO	1
sub-18	2	4	3	SweO	1
sub-18	2	5	1	SweT	1
sub-18	2	6	2	SavT	1
sub-18	2	7	4	SavO	1
sub-18	2	8	3	SweO	1
sub-18	2	9	3	SweO	1
sub-18	2	10	2	SavT	1
sub-18	2	11	4	SavO	1
sub-18	2	12	1	SweT	1
sub-18	2	13	1	SweT	1
sub-18	2	14	3	SweO	1
sub-18	2	15	4	SavO	1
sub-18	2	16	2	SavT	1
sub-18	2	17	4	SavO	1
sub-18	2	18	2	SavT	1
sub-18	2	19	3	SweO	1
sub-18	2	20	1	SweT	1
sub-18	2	21	3	SweO	1
sub-18	2	22	4	SavO	1
sub-18	2	23	1	SweT	1
sub-18	2	24	2	SavT	1
sub-20	1	1	3	SweO	NaN
sub-20	1	2	2	SavT	1
sub-20	1	3	4	SavO	1
sub-20	1	4	1	SweT	1
sub-20	1	5	2	SavT	1
sub-20	1	6	3	SweO	1
sub-20	1	7	4	SavO	1
sub-20	1	8	1	SweT	1
sub-20	1	9	2	SavT	1
sub-20	1	10	1	SweT	1
sub-20	1	11	3	SweO	1
sub-20	1	12	4	SavO	1
sub-20	1	13	2	SavT	1
sub-20	1	14	3	SweO	1
sub-20	1	15	4	SavO	1
sub-20	1	16	1	SweT	1
sub-20	1	17	1	SweT	1
sub-20	1	18	3	SweO	1
sub-20	1	19	4	SavO	1
sub-20	1	20	2	SavT	1
sub-20	1	21	3	SweO	1
sub-20	1	22	4	SavO	1
sub-20	1	23	2	SavT	1
sub-20	1	24	1	SweT	1
sub-20	2	1	1	SweT	1
sub-20	2	2	4	SavO	1
sub-20	2	3	3	SweO	1
sub-20	2	4	2	SavT	0
sub-20	2	5	4	SavO	1
sub-20	2	6	2	SavT	1
sub-20	2	7	1	SweT	1
sub-20	2	8	3	SweO	1
sub-20	2	9	2	SavT	1
sub-20	2	10	1	SweT	1
sub-20	2	11	3	SweO	1
sub-20	2	12	4	SavO	1
sub-20	2	13	2	SavT	1
sub-20	2	14	1	SweT	1
sub-20	2	15	4	SavO	1
sub-20	2	16	3	SweO	1
sub-20	2	17	2	SavT	1
sub-20	2	18	4	SavO	1
sub-20	2	19	3	SweO	1
sub-20	2	20	1	SweT	1
sub-20	2	21	1	SweT	1
sub-20	2	22	4	SavO	1
sub-20	2	23	2	SavT	1
sub-20	2	24	3	SweO	1
sub-21	1	1	2	SavT	0
sub-21	1	2	4	SavO	0
sub-21	1	3	3	SweO	1
sub-21	1	4	1	SweT	1
sub-21	1	5	2	SavT	1
sub-21	1	6	3	SweO	1
sub-21	1	7	1	SweT	1
sub-21	1	8	4	SavO	1
sub-21	1	9	2	SavT	1
sub-21	1	10	1	SweT	1
sub-21	1	11	3	SweO	NaN
sub-21	1	12	4	SavO	1
sub-21	1	13	1	SweT	1
sub-21	1	14	3	SweO	0
sub-21	1	15	4	SavO	1
sub-21	1	16	2	SavT	1
sub-21	1	17	2	SavT	1
sub-21	1	18	4	SavO	1
sub-21	1	19	3	SweO	1
sub-21	1	20	1	SweT	1
sub-21	1	21	2	SavT	1
sub-21	1	22	3	SweO	NaN
sub-21	1	23	1	SweT	1
sub-21	1	24	4	SavO	1
sub-21	2	1	1	SweT	1
sub-21	2	2	3	SweO	1
sub-21	2	3	2	SavT	1
sub-21	2	4	4	SavO	1
sub-21	2	5	2	SavT	1
sub-21	2	6	1	SweT	1
sub-21	2	7	4	SavO	1
sub-21	2	8	3	SweO	1
sub-21	2	9	4	SavO	1
sub-21	2	10	3	SweO	1
sub-21	2	11	1	SweT	1
sub-21	2	12	2	SavT	1
sub-21	2	13	2	SavT	1
sub-21	2	14	4	SavO	1
sub-21	2	15	1	SweT	1
sub-21	2	16	3	SweO	1
sub-21	2	17	1	SweT	1
sub-21	2	18	3	SweO	1
sub-21	2	19	4	SavO	1
sub-21	2	20	2	SavT	1
sub-21	2	21	3	SweO	1
sub-21	2	22	2	SavT	1
sub-21	2	23	1	SweT	1
sub-21	2	24	4	SavO	1
sub-22	1	1	4	SavO	1
sub-22	1	2	1	SweT	1
sub-22	1	3	2	SavT	1
sub-22	1	4	3	SweO	1
sub-22	1	5	3	SweO	1
sub-22	1	6	1	SweT	1
sub-22	1	7	2	SavT	1
sub-22	1	8	4	SavO	1
sub-22	1	9	1	SweT	1
sub-22	1	10	4	SavO	NaN
sub-22	1	11	2	SavT	NaN
sub-22	1	12	3	SweO	1
sub-22	1	13	1	SweT	1
sub-22	1	14	4	SavO	1
sub-22	1	15	2	SavT	1
sub-22	1	16	3	SweO	0
sub-22	1	17	2	SavT	1
sub-22	1	18	1	SweT	1
sub-22	1	19	4	SavO	1
sub-22	1	20	3	SweO	1
sub-22	1	21	4	SavO	1
sub-22	1	22	1	SweT	1
sub-22	1	23	2	SavT	1
sub-22	1	24	3	SweO	1
sub-22	2	1	1	SweT	1
sub-22	2	2	4	SavO	1
sub-22	2	3	3	SweO	1
sub-22	2	4	2	SavT	1
sub-22	2	5	3	SweO	1
sub-22	2	6	2	SavT	1
sub-22	2	7	1	SweT	1
sub-22	2	8	4	SavO	1
sub-22	2	9	2	SavT	1
sub-22	2	10	4	SavO	1
sub-22	2	11	1	SweT	1
sub-22	2	12	3	SweO	1
sub-22	2	13	2	SavT	1
sub-22	2	14	1	SweT	1
sub-22	2	15	3	SweO	1
sub-22	2	16	4	SavO	1
sub-22	2	17	1	SweT	1
sub-22	2	18	4	SavO	1
sub-22	2	19	2	SavT	1
sub-22	2	20	3	SweO	1
sub-22	2	21	4	SavO	1
sub-22	2	22	3	SweO	1
sub-22	2	23	1	SweT	1
sub-22	2	24	2	SavT	1
sub-23	1	1	1	SweT	1
sub-23	1	2	4	SavO	1
sub-23	1	3	3	SweO	1
sub-23	1	4	2	SavT	1
sub-23	1	5	3	SweO	0
sub-23	1	6	4	SavO	1
sub-23	1	7	1	SweT	1
sub-23	1	8	2	SavT	1
sub-23	1	9	3	SweO	1
sub-23	1	10	2	SavT	1
sub-23	1	11	1	SweT	1
sub-23	1	12	4	SavO	1
sub-23	1	13	4	SavO	1
sub-23	1	14	2	SavT	1
sub-23	1	15	1	SweT	1
sub-23	1	16	3	SweO	1
sub-23	1	17	4	SavO	1
sub-23	1	18	3	SweO	0
sub-23	1	19	2	SavT	1
sub-23	1	20	1	SweT	1
sub-23	1	21	2	SavT	1
sub-23	1	22	3	SweO	1
sub-23	1	23	4	SavO	1
sub-23	1	24	1	SweT	1
sub-23	2	1	1	SweT	1
sub-23	2	2	2	SavT	1
sub-23	2	3	4	SavO	1
sub-23	2	4	3	SweO	1
sub-23	2	5	4	SavO	1
sub-23	2	6	2	SavT	1
sub-23	2	7	3	SweO	1
sub-23	2	8	1	SweT	1
sub-23	2	9	4	SavO	1
sub-23	2	10	3	SweO	1
sub-23	2	11	1	SweT	1
sub-23	2	12	2	SavT	1
sub-23	2	13	3	SweO	1
sub-23	2	14	2	SavT	1
sub-23	2	15	4	SavO	1
sub-23	2	16	1	SweT	1
sub-23	2	17	2	SavT	1
sub-23	2	18	3	SweO	1
sub-23	2	19	1	SweT	1
sub-23	2	20	4	SavO	1
sub-23	2	21	3	SweO	1
sub-23	2	22	2	SavT	1
sub-23	2	23	1	SweT	1
sub-23	2	24	4	SavO	1
sub-24	1	1	1	SweT	1
sub-24	1	2	2	SavT	1
sub-24	1	3	4	SavO	1
sub-24	1	4	3	SweO	1
sub-24	1	5	3	SweO	1
sub-24	1	6	1	SweT	1
sub-24	1	7	4	SavO	1
sub-24	1	8	2	SavT	1
sub-24	1	9	3	SweO	1
sub-24	1	10	4	SavO	1
sub-24	1	11	1	SweT	1
sub-24	1	12	2	SavT	1
sub-24	1	13	3	SweO	1
sub-24	1	14	1	SweT	1
sub-24	1	15	4	SavO	1
sub-24	1	16	2	SavT	1
sub-24	1	17	1	SweT	1
sub-24	1	18	3	SweO	1
sub-24	1	19	4	SavO	1
sub-24	1	20	2	SavT	1
sub-24	1	21	2	SavT	0
sub-24	1	22	4	SavO	1
sub-24	1	23	1	SweT	1
sub-24	1	24	3	SweO	1
sub-24	2	1	4	SavO	1
sub-24	2	2	1	SweT	1
sub-24	2	3	3	SweO	1
sub-24	2	4	2	SavT	1
sub-24	2	5	2	SavT	1
sub-24	2	6	3	SweO	1
sub-24	2	7	4	SavO	1
sub-24	2	8	1	SweT	1
sub-24	2	9	1	SweT	1
sub-24	2	10	2	SavT	1
sub-24	2	11	4	SavO	1
sub-24	2	12	3	SweO	1
sub-24	2	13	4	SavO	1
sub-24	2	14	1	SweT	1
sub-24	2	15	3	SweO	1
sub-24	2	16	2	SavT	1
sub-24	2	17	4	SavO	1
sub-24	2	18	1	SweT	1
sub-24	2	19	2	SavT	1
sub-24	2	20	3	SweO	1
sub-24	2	21	3	SweO	1
sub-24	2	22	2	SavT	1
sub-24	2	23	1	SweT	1
sub-24	2	24	4	SavO	1
sub-26	2	1	1	SweT	1
sub-26	2	2	2	SavT	1
sub-26	2	3	3	SweO	1
sub-26	2	4	4	SavO	1
sub-26	2	5	1	SweT	1
sub-26	2	6	3	SweO	1
sub-26	2	7	2	SavT	1
sub-26	2	8	4	SavO	1
sub-26	2	9	3	SweO	1
sub-26	2	10	2	SavT	1
sub-26	2	11	1	SweT	1
sub-26	2	12	4	SavO	1
sub-26	2	13	2	SavT	1
sub-26	2	14	1	SweT	1
sub-26	2	15	4	SavO	1
sub-26	2	16	3	SweO	1
sub-26	2	17	2	SavT	1
sub-26	2	18	4	SavO	1
sub-26	2	19	1	SweT	1
sub-26	2	20	3	SweO	1
sub-26	2	21	1	SweT	1
sub-26	2	22	4	SavO	1
sub-26	2	23	3	SweO	0
sub-26	2	24	2	SavT	1
sub-28	1	1	4	SavO	1
sub-28	1	2	3	SweO	1
sub-28	1	3	2	SavT	1
sub-28	1	4	1	SweT	1
sub-28	1	5	1	SweT	1
sub-28	1	6	2	SavT	1
sub-28	1	7	4	SavO	1
sub-28	1	8	3	SweO	0
sub-28	1	9	2	SavT	1
sub-28	1	10	4	SavO	1
sub-28	1	11	1	SweT	1
sub-28	1	12	3	SweO	1
sub-28	1	13	1	SweT	1
sub-28	1	14	3	SweO	1
sub-28	1	15	4	SavO	1
sub-28	1	16	2	SavT	1
sub-28	1	17	1	SweT	1
sub-28	1	18	3	SweO	1
sub-28	1	19	2	SavT	1
sub-28	1	20	4	SavO	1
sub-28	1	21	1	SweT	1
sub-28	1	22	3	SweO	1
sub-28	1	23	4	SavO	1
sub-28	1	24	2	SavT	1
sub-28	2	1	3	SweO	1
sub-28	2	2	4	SavO	1
sub-28	2	3	1	SweT	1
sub-28	2	4	2	SavT	1
sub-28	2	5	3	SweO	1
sub-28	2	6	2	SavT	1
sub-28	2	7	1	SweT	1
sub-28	2	8	4	SavO	1
sub-28	2	9	2	SavT	1
sub-28	2	10	4	SavO	1
sub-28	2	11	1	SweT	1
sub-28	2	12	3	SweO	1
sub-28	2	13	2	SavT	1
sub-28	2	14	3	SweO	1
sub-28	2	15	1	SweT	1
sub-28	2	16	4	SavO	1
sub-28	2	17	1	SweT	1
sub-28	2	18	2	SavT	1
sub-28	2	19	4	SavO	1
sub-28	2	20	3	SweO	1
sub-28	2	21	1	SweT	1
sub-28	2	22	4	SavO	1
sub-28	2	23	3	SweO	1
sub-28	2	24	2	SavT	1
sub-30	1	1	3	SweO	1
sub-30	1	2	1	SweT	1
sub-30	1	3	4	SavO	1
sub-30	1	4	2	SavT	1
sub-30	1	5	3	SweO	1
sub-30	1	6	4	SavO	1
sub-30	1	7	1	SweT	1
sub-30	1	8	2	SavT	1
sub-30	1	9	4	SavO	1
sub-30	1	10	2	SavT	1
sub-30	1	11	3	SweO	1
sub-30	1	12	1	SweT	1
sub-30	1	13	1	SweT	1
sub-30	1	14	3	SweO	1
sub-30	1	15	4	SavO	1
sub-30	1	16	2	SavT	1
sub-30	1	17	2	SavT	1
sub-30	1	18	4	SavO	1
sub-30	1	19	3	SweO	1
sub-30	1	20	1	SweT	1
sub-30	1	21	3	SweO	1
sub-30	1	22	4	SavO	1
sub-30	1	23	2	SavT	1
sub-30	1	24	1	SweT	1
sub-30	2	1	2	SavT	1
sub-30	2	2	3	SweO	1
sub-30	2	3	1	SweT	1
sub-30	2	4	4	SavO	1
sub-30	2	5	2	SavT	1
sub-30	2	6	1	SweT	1
sub-30	2	7	4	SavO	1
sub-30	2	8	3	SweO	1
sub-30	2	9	3	SweO	1
sub-30	2	10	1	SweT	1
sub-30	2	11	4	SavO	1
sub-30	2	12	2	SavT	1
sub-30	2	13	2	SavT	1
sub-30	2	14	4	SavO	1
sub-30	2	15	1	SweT	1
sub-30	2	16	3	SweO	1
sub-30	2	17	1	SweT	1
sub-30	2	18	3	SweO	1
sub-30	2	19	4	SavO	1
sub-30	2	20	2	SavT	1
sub-30	2	21	3	SweO	1
sub-30	2	22	2	SavT	1
sub-30	2	23	4	SavO	1
sub-30	2	24	1	SweT	1
sub-33	1	1	1	SweT	0
sub-33	1	2	3	SweO	0
sub-33	1	3	4	SavO	1
sub-33	1	4	2	SavT	1
sub-33	1	5	3	SweO	1
sub-33	1	6	4	SavO	1
sub-33	1	7	1	SweT	1
sub-33	1	8	2	SavT	1
sub-33	1	9	3	SweO	1
sub-33	1	10	4	SavO	1
sub-33	1	11	2	SavT	1
sub-33	1	12	1	SweT	1
sub-33	1	13	4	SavO	1
sub-33	1	14	2	SavT	1
sub-33	1	15	3	SweO	1
sub-33	1	16	1	SweT	1
sub-33	1	17	2	SavT	1
sub-33	1	18	1	SweT	1
sub-33	1	19	3	SweO	0
sub-33	1	20	4	SavO	1
sub-33	1	21	4	SavO	1
sub-33	1	22	2	SavT	1
sub-33	1	23	1	SweT	1
sub-33	1	24	3	SweO	1
sub-33	2	1	4	SavO	1
sub-33	2	2	1	SweT	1
sub-33	2	3	2	SavT	1
sub-33	2	4	3	SweO	1
sub-33	2	5	3	SweO	0
sub-33	2	6	2	SavT	1
sub-33	2	7	4	SavO	1
sub-33	2	8	1	SweT	1
sub-33	2	9	4	SavO	1
sub-33	2	10	2	SavT	1
sub-33	2	11	1	SweT	1
sub-33	2	12	3	SweO	1
sub-33	2	13	3	SweO	1
sub-33	2	14	4	SavO	1
sub-33	2	15	2	SavT	1
sub-33	2	16	1	SweT	1
sub-33	2	17	4	SavO	1
sub-33	2	18	1	SweT	1
sub-33	2	19	2	SavT	1
sub-33	2	20	3	SweO	1
sub-33	2	21	3	SweO	1
sub-33	2	22	2	SavT	1
sub-33	2	23	4	SavO	1
sub-33	2	24	1	SweT	1
sub-34	1	1	3	SweO	1
sub-34	1	2	1	SweT	0
sub-34	1	3	4	SavO	1
sub-34	1	4	2	SavT	1
sub-34	1	5	4	SavO	1
sub-34	1	6	3	SweO	1
sub-34	1	7	1	SweT	1
sub-34	1	8	2	SavT	1
sub-34	1	9	1	SweT	1
sub-34	1	10	4	SavO	1
sub-34	1	11	2	SavT	1
sub-34	1	12	3	SweO	1
sub-34	1	13	4	SavO	1
sub-34	1	14	3	SweO	1
sub-34	1	15	2	SavT	1
sub-34	1	16	1	SweT	1
sub-34	1	17	3	SweO	1
sub-34	1	18	1	SweT	1
sub-34	1	19	2	SavT	1
sub-34	1	20	4	SavO	1
sub-34	1	21	4	SavO	1
sub-34	1	22	1	SweT	1
sub-34	1	23	2	SavT	1
sub-34	1	24	3	SweO	1
sub-34	2	1	4	SavO	1
sub-34	2	2	2	SavT	1
sub-34	2	3	3	SweO	1
sub-34	2	4	1	SweT	1
sub-34	2	5	4	SavO	1
sub-34	2	6	2	SavT	1
sub-34	2	7	1	SweT	1
sub-34	2	8	3	SweO	0
sub-34	2	9	2	SavT	1
sub-34	2	10	4	SavO	1
sub-34	2	11	1	SweT	1
sub-34	2	12	3	SweO	1
sub-34	2	13	1	SweT	1
sub-34	2	14	4	SavO	1
sub-34	2	15	2	SavT	1
sub-34	2	16	3	SweO	1
sub-34	2	17	4	SavO	1
sub-34	2	18	3	SweO	0
sub-34	2	19	2	SavT	1
sub-34	2	20	1	SweT	1
sub-34	2	21	3	SweO	1
sub-34	2	22	2	SavT	1
sub-34	2	23	1	SweT	1
sub-34	2	24	4	SavO	1
sub-35	1	1	4	SavO	1
sub-35	1	2	1	SweT	1
sub-35	1	3	3	SweO	1
sub-35	1	4	2	SavT	1
sub-35	1	5	3	SweO	1
sub-35	1	6	1	SweT	1
sub-35	1	7	2	SavT	1
sub-35	1	8	4	SavO	1
sub-35	1	9	1	SweT	1
sub-35	1	10	3	SweO	1
sub-35	1	11	2	SavT	1
sub-35	1	12	4	SavO	1
sub-35	1	13	2	SavT	1
sub-35	1	14	4	SavO	1
sub-35	1	15	3	SweO	1
sub-35	1	16	1	SweT	1
sub-35	1	17	3	SweO	1
sub-35	1	18	1	SweT	1
sub-35	1	19	4	SavO	1
sub-35	1	20	2	SavT	1
sub-35	1	21	2	SavT	1
sub-35	1	22	4	SavO	1
sub-35	1	23	1	SweT	1
sub-35	1	24	3	SweO	1
sub-35	2	1	1	SweT	1
sub-35	2	2	2	SavT	1
sub-35	2	3	3	SweO	1
sub-35	2	4	4	SavO	1
sub-35	2	5	2	SavT	1
sub-35	2	6	1	SweT	1
sub-35	2	7	3	SweO	1
sub-35	2	8	4	SavO	1
sub-35	2	9	2	SavT	1
sub-35	2	10	1	SweT	1
sub-35	2	11	4	SavO	1
sub-35	2	12	3	SweO	0
sub-35	2	13	1	SweT	1
sub-35	2	14	4	SavO	1
sub-35	2	15	2	SavT	1
sub-35	2	16	3	SweO	1
sub-35	2	17	2	SavT	NaN
sub-35	2	18	1	SweT	1
sub-35	2	19	3	SweO	0
sub-35	2	20	4	SavO	1
sub-35	2	21	1	SweT	1
sub-35	2	22	4	SavO	1
sub-35	2	23	3	SweO	0
sub-35	2	24	2	SavT	1
sub-36	1	1	1	SweT	0
sub-36	1	2	3	SweO	0
sub-36	1	3	2	SavT	0
sub-36	1	4	4	SavO	1
sub-36	1	5	3	SweO	1
sub-36	1	6	2	SavT	1
sub-36	1	7	4	SavO	1
sub-36	1	8	1	SweT	1
sub-36	1	9	1	SweT	1
sub-36	1	10	4	SavO	1
sub-36	1	11	3	SweO	1
sub-36	1	12	2	SavT	1
sub-36	1	13	1	SweT	1
sub-36	1	14	3	SweO	1
sub-36	1	15	2	SavT	1
sub-36	1	16	4	SavO	1
sub-36	1	17	2	SavT	1
sub-36	1	18	4	SavO	1
sub-36	1	19	3	SweO	1
sub-36	1	20	1	SweT	1
sub-36	1	21	1	SweT	1
sub-36	1	22	2	SavT	1
sub-36	1	23	4	SavO	1
sub-36	1	24	3	SweO	0
sub-36	2	1	2	SavT	1
sub-36	2	2	3	SweO	0
sub-36	2	3	1	SweT	1
sub-36	2	4	4	SavO	1
sub-36	2	5	3	SweO	0
sub-36	2	6	2	SavT	1
sub-36	2	7	1	SweT	1
sub-36	2	8	4	SavO	1
sub-36	2	9	1	SweT	1
sub-36	2	10	3	SweO	0
sub-36	2	11	2	SavT	1
sub-36	2	12	4	SavO	1
sub-36	2	13	1	SweT	1
sub-36	2	14	3	SweO	0
sub-36	2	15	4	SavO	1
sub-36	2	16	2	SavT	1
sub-36	2	17	2	SavT	1
sub-36	2	18	1	SweT	1
sub-36	2	19	3	SweO	0
sub-36	2	20	4	SavO	1
sub-36	2	21	1	SweT	1
sub-36	2	22	4	SavO	0
sub-36	2	23	2	SavT	1
sub-36	2	24	3	SweO	1
sub-38	1	1	4	SavO	1
sub-38	1	2	1	SweT	1
sub-38	1	3	3	SweO	1
sub-38	1	4	2	SavT	1
sub-38	1	5	1	SweT	1
sub-38	1	6	4	SavO	1
sub-38	1	7	2	SavT	1
sub-38	1	8	3	SweO	1
sub-38	1	9	1	SweT	1
sub-38	1	10	4	SavO	1
sub-38	1	11	2	SavT	1
sub-38	1	12	3	SweO	1
sub-38	1	13	4	SavO	1
sub-38	1	14	3	SweO	1
sub-38	1	15	1	SweT	1
sub-38	1	16	2	SavT	1
sub-38	1	17	2	SavT	1
sub-38	1	18	3	SweO	1
sub-38	1	19	1	SweT	1
sub-38	1	20	4	SavO	1
sub-38	1	21	2	SavT	1
sub-38	1	22	4	SavO	1
sub-38	1	23	1	SweT	1
sub-38	1	24	3	SweO	1
sub-38	2	1	4	SavO	1
sub-38	2	2	2	SavT	1
sub-38	2	3	1	SweT	1
sub-38	2	4	3	SweO	1
sub-38	2	5	3	SweO	1
sub-38	2	6	4	SavO	1
sub-38	2	7	1	SweT	1
sub-38	2	8	2	SavT	1
sub-38	2	9	2	SavT	1
sub-38	2	10	1	SweT	1
sub-38	2	11	4	SavO	1
sub-38	2	12	3	SweO	1
sub-38	2	13	2	SavT	1
sub-38	2	14	3	SweO	1
sub-38	2	15	4	SavO	1
sub-38	2	16	1	SweT	1
sub-38	2	17	4	SavO	1
sub-38	2	18	1	SweT	1
sub-38	2	19	3	SweO	0
sub-38	2	20	2	SavT	1
sub-38	2	21	3	SweO	1
sub-38	2	22	4	SavO	1
sub-38	2	23	2	SavT	1
sub-38	2	24	1	SweT	1
sub-40	1	1	1	SweT	0
sub-40	1	2	2	SavT	1
sub-40	1	3	4	SavO	1
sub-40	1	4	3	SweO	1
sub-40	1	5	3	SweO	1
sub-40	1	6	1	SweT	1
sub-40	1	7	2	SavT	1
sub-40	1	8	4	SavO	1
sub-40	1	9	3	SweO	1
sub-40	1	10	4	SavO	1
sub-40	1	11	1	SweT	1
sub-40	1	12	2	SavT	1
sub-40	1	13	2	SavT	1
sub-40	1	14	3	SweO	1
sub-40	1	15	4	SavO	1
sub-40	1	16	1	SweT	1
sub-40	1	17	4	SavO	1
sub-40	1	18	2	SavT	1
sub-40	1	19	1	SweT	1
sub-40	1	20	3	SweO	1
sub-40	1	21	2	SavT	1
sub-40	1	22	3	SweO	1
sub-40	1	23	1	SweT	1
sub-40	1	24	4	SavO	1
sub-40	2	1	1	SweT	1
sub-40	2	2	2	SavT	1
sub-40	2	3	3	SweO	1
sub-40	2	4	4	SavO	1
sub-40	2	5	4	SavO	1
sub-40	2	6	2	SavT	1
sub-40	2	7	3	SweO	1
sub-40	2	8	1	SweT	1
sub-40	2	9	3	SweO	1
sub-40	2	10	2	SavT	1
sub-40	2	11	4	SavO	1
sub-40	2	12	1	SweT	0
sub-40	2	13	2	SavT	1
sub-40	2	14	3	SweO	1
sub-40	2	15	1	SweT	1
sub-40	2	16	4	SavO	1
sub-40	2	17	4	SavO	1
sub-40	2	18	3	SweO	1
sub-40	2	19	2	SavT	1
sub-40	2	20	1	SweT	1
sub-40	2	21	1	SweT	1
sub-40	2	22	3	SweO	1
sub-40	2	23	2	SavT	1
sub-40	2	24	4	SavO	1
sub-41	1	1	1	SweT	1
sub-41	1	2	2	SavT	1
sub-41	1	3	4	SavO	1
sub-41	1	4	3	SweO	1
sub-41	1	5	3	SweO	1
sub-41	1	6	4	SavO	1
sub-41	1	7	2	SavT	1
sub-41	1	8	1	SweT	1
sub-41	1	9	2	SavT	1
sub-41	1	10	3	SweO	0
sub-41	1	11	1	SweT	1
sub-41	1	12	4	SavO	1
sub-41	1	13	4	SavO	1
sub-41	1	14	3	SweO	1
sub-41	1	15	1	SweT	1
sub-41	1	16	2	SavT	1
sub-41	1	17	2	SavT	1
sub-41	1	18	3	SweO	1
sub-41	1	19	4	SavO	1
sub-41	1	20	1	SweT	1
sub-41	1	21	1	SweT	1
sub-41	1	22	3	SweO	1
sub-41	1	23	4	SavO	1
sub-41	1	24	2	SavT	1
sub-41	2	1	2	SavT	1
sub-41	2	2	4	SavO	1
sub-41	2	3	3	SweO	1
sub-41	2	4	1	SweT	1
sub-41	2	5	4	SavO	1
sub-41	2	6	3	SweO	1
sub-41	2	7	2	SavT	1
sub-41	2	8	1	SweT	1
sub-41	2	9	1	SweT	1
sub-41	2	10	2	SavT	1
sub-41	2	11	3	SweO	1
sub-41	2	12	4	SavO	1
sub-41	2	13	3	SweO	1
sub-41	2	14	4	SavO	1
sub-41	2	15	2	SavT	1
sub-41	2	16	1	SweT	1
sub-41	2	17	4	SavO	1
sub-41	2	18	2	SavT	1
sub-41	2	19	1	SweT	1
sub-41	2	20	3	SweO	1
sub-41	2	21	2	SavT	1
sub-41	2	22	3	SweO	1
sub-41	2	23	4	SavO	1
sub-41	2	24	1	SweT	1
sub-43	1	1	1	SweT	1
sub-43	1	2	4	SavO	1
sub-43	1	3	3	SweO	1
sub-43	1	4	2	SavT	1
sub-43	1	5	1	SweT	1
sub-43	1	6	2	SavT	1
sub-43	1	7	4	SavO	1
sub-43	1	8	3	SweO	1
sub-43	1	9	3	SweO	1
sub-43	1	10	1	SweT	1
sub-43	1	11	4	SavO	1
sub-43	1	12	2	SavT	1
sub-43	1	13	4	SavO	1
sub-43	1	14	2	SavT	1
sub-43	1	15	3	SweO	1
sub-43	1	16	1	SweT	1
sub-43	1	17	4	SavO	1
sub-43	1	18	3	SweO	1
sub-43	1	19	1	SweT	1
sub-43	1	20	2	SavT	1
sub-43	1	21	2	SavT	1
sub-43	1	22	1	SweT	1
sub-43	1	23	4	SavO	1
sub-43	1	24	3	SweO	1
sub-43	2	1	2	SavT	1
sub-43	2	2	4	SavO	1
sub-43	2	3	1	SweT	1
sub-43	2	4	3	SweO	1
sub-43	2	5	1	SweT	1
sub-43	2	6	4	SavO	1
sub-43	2	7	3	SweO	1
sub-43	2	8	2	SavT	1
sub-43	2	9	1	SweT	1
sub-43	2	10	2	SavT	1
sub-43	2	11	3	SweO	1
sub-43	2	12	4	SavO	1
sub-43	2	13	1	SweT	1
sub-43	2	14	4	SavO	1
sub-43	2	15	3	SweO	1
sub-43	2	16	2	SavT	1
sub-43	2	17	2	SavT	1
sub-43	2	18	1	SweT	1
sub-43	2	19	4	SavO	1
sub-43	2	20	3	SweO	1
sub-43	2	21	4	SavO	1
sub-43	2	22	2	SavT	1
sub-43	2	23	3	SweO	1
sub-43	2	24	1	SweT	1
sub-44	1	1	1	SweT	1
sub-44	1	2	3	SweO	1
sub-44	1	3	2	SavT	1
sub-44	1	4	4	SavO	1
sub-44	1	5	3	SweO	1
sub-44	1	6	4	SavO	1
sub-44	1	7	1	SweT	1
sub-44	1	8	2	SavT	1
sub-44	1	9	1	SweT	1
sub-44	1	10	4	SavO	1
sub-44	1	11	2	SavT	1
sub-44	1	12	3	SweO	1
sub-44	1	13	1	SweT	1
sub-44	1	14	4	SavO	1
sub-44	1	15	2	SavT	1
sub-44	1	16	3	SweO	1
sub-44	1	17	3	SweO	1
sub-44	1	18	2	SavT	1
sub-44	1	19	1	SweT	1
sub-44	1	20	4	SavO	1
sub-44	1	21	4	SavO	1
sub-44	1	22	2	SavT	1
sub-44	1	23	3	SweO	1
sub-44	1	24	1	SweT	1
sub-44	2	1	3	SweO	1
sub-44	2	2	2	SavT	1
sub-44	2	3	1	SweT	1
sub-44	2	4	4	SavO	1
sub-44	2	5	2	SavT	1
sub-44	2	6	3	SweO	1
sub-44	2	7	1	SweT	1
sub-44	2	8	4	SavO	1
sub-44	2	9	3	SweO	1
sub-44	2	10	4	SavO	1
sub-44	2	11	1	SweT	1
sub-44	2	12	2	SavT	1
sub-44	2	13	2	SavT	1
sub-44	2	14	1	SweT	1
sub-44	2	15	3	SweO	1
sub-44	2	16	4	SavO	1
sub-44	2	17	1	SweT	1
sub-44	2	18	3	SweO	1
sub-44	2	19	2	SavT	1
sub-44	2	20	4	SavO	1
sub-44	2	21	4	SavO	1
sub-44	2	22	3	SweO	1
sub-44	2	23	1	SweT	1
sub-44	2	24	2	SavT	0

## Sheet: Supp Fig 5b
Hemisphere	Left						Right
ROI	G	dIg	vId_vIg	dId	dIa	vIa	G	dIg	vId_vIg	dId	dIa	vIa
Accuracy	0.625	0.416667	0.5	0.708333	0.375	0.666667	0.583333	0.666667	0.583333	0.708333	0.541667	0.625
	0.75	0.625	0.625	0.666667	0.666667	0.541667	0.5	0.416667	0.5	0.416667	0.458333	0.875
	0.625	0.5	0.375	0.5	0.5	0.583333	0.375	0.458333	0.541667	0.333333	0.458333	0.75
	0.375	0.458333	0.625	0.666667	0.5	0.375	0.416667	0.541667	0.5	0.583333	0.541667	0.416667
	0.708333	0.625	0.625	0.625	0.583333	0.583333	0.5	0.75	0.416667	0.666667	0.583333	0.333333
	0.5	0.375	0.708333	0.458333	0.416667	0.375	0.375	0.333333	0.541667	0.375	0.333333	0.541667
	0.666667	0.5	0.666667	0.75	0.416667	0.583333	0.583333	0.666667	0.666667	0.583333	0.5	0.833333
	0.5	0.541667	0.25	0.541667	0.666667	0.541667	0.625	0.541667	0.416667	0.291667	0.625	0.5
	0.375	0.5	0.541667	0.625	0.75	0.583333	0.5	0.625	0.541667	0.666667	0.541667	0.458333
	0.5	0.333333	0.666667	0.666667	0.5	0.375	0.458333	0.5	0.5	0.541667	0.583333	0.458333
	0.5	0.541667	0.458333	0.375	0.416667	0.5	0.458333	0.375	0.291667	0.416667	0.416667	0.333333
	0.681818	0.5	0.545455	0.590909	0.772727	0.545455	0.409091	0.545455	0.636364	0.454545	0.454545	0.454545
	0.541667	0.625	0.458333	0.541667	0.75	0.541667	0.583333	0.583333	0.5	0.708333	0.791667	0.333333
	0.5	0.458333	0.708333	0.625	0.583333	0.5	0.5	0.458333	0.583333	0.625	0.5	0.5
	0.55	0.65	0.65	0.6	0.45	0.5	0.5	0.4	0.5	0.5	0.3	0.5
	0.666667	0.541667	0.333333	0.541667	0.375	0.541667	0.375	0.458333	0.625	0.708333	0.458333	0.458333
	0.458333	0.541667	0.666667	0.416667	0.291667	0.416667	0.458333	0.75	0.541667	0.708333	0.625	0.625
	0.75	0.583333	0.666667	0.625	0.583333	0.541667	0.541667	0.5	0.583333	0.791667	0.541667	0.458333
	0.583333	0.583333	0.458333	0.541667	0.458333	0.333333	0.583333	0.458333	0.583333	0.625	0.666667	0.625
	0.375	0.708333	0.416667	0.541667	0.625	0.541667	0.583333	0.541667	0.625	0.291667	0.5	0.458333
	0.375	0.416667	0.625	0.75	0.5	0.708333	0.375	0.541667	0.416667	0.75	0.708333	0.666667
	0.75	0.708333	0.708333	0.833333	0.5	0.5	0.5	0.791667	0.625	0.791667	0.916667	0.666667
	0.625	0.583333	0.458333	0.583333	0.5	0.5	0.416667	0.541667	0.375	0.333333	0.375	0.375
	0.833333	0.791667	0.583333	0.666667	0.666667	0.75	0.708333	0.666667	0.291667	0.625	0.458333	0.625
	0.625	0.583333	0.416667	0.375	0.458333	0.541667	0.458333	0.708333	0.416667	0.458333	0.375	0.5
Mean	0.577606	0.547667	0.549485	0.592636	0.532242	0.526818	0.494697	0.552818	0.512121	0.558182	0.530182	0.534848
Median	0.583333	0.541667	0.583333	0.6	0.5	0.541667	0.5	0.541667	0.541667	0.583333	0.5	0.5
IQR	0.166667	0.125	0.208333	0.125	0.175	0.0833333	0.166667	0.208333	0.166667	0.291667	0.125	0.166667
p	0.0004	0.0199	0.018	0.0001	0.0844	0.1429	0.5945	0.0134	0.2972	0.0073	0.0907	0.0636

## Sheet: Supp Fig 5c
Hemisphere	Left						Right
ROI	G	dIg	vId_vIg	dId	dIa	vIa	G	dIg	vId_vIg	dId	dIa	vIa
Accuracy	0.625	0.708333	0.583333	0.541667	0.541667	0.625	0.541667	0.541667	0.541667	0.583333	0.625	0.416667
	0.541667	0.5	0.666667	0.375	0.666667	0.541667	0.541667	0.583333	0.5	0.458333	0.5	0.375
	0.625	0.583333	0.666667	0.833333	0.625	0.625	0.625	0.541667	0.666667	0.5	0.5	0.458333
	0.541667	0.458333	0.5	0.5	0.541667	0.291667	0.416667	0.583333	0.458333	0.625	0.458333	0.5
	0.375	0.333333	0.583333	0.625	0.375	0.458333	0.458333	0.625	0.416667	0.666667	0.458333	0.458333
	0.333333	0.5	0.625	0.583333	0.458333	0.416667	0.583333	0.416667	0.416667	0.583333	0.541667	0.25
	0.416667	0.333333	0.5	0.666667	0.833333	0.75	0.5	0.5	0.833333	0.666667	0.25	0.583333
	0.375	0.458333	0.375	0.666667	0.291667	0.333333	0.458333	0.541667	0.583333	0.5	0.458333	0.458333
	0.416667	0.5	0.625	0.583333	0.541667	0.25	0.458333	0.458333	0.333333	0.458333	0.333333	0.5
	0.458333	0.666667	0.458333	0.458333	0.541667	0.416667	0.666667	0.666667	0.666667	0.458333	0.541667	0.458333
	0.625	0.708333	0.625	0.416667	0.458333	0.541667	0.541667	0.666667	0.583333	0.541667	0.541667	0.583333
	0.272727	0.363636	0.5	0.590909	0.5	0.5	0.636364	0.409091	0.409091	0.5	0.363636	0.5
	0.708333	0.625	0.75	1	0.791667	0.666667	0.708333	0.833333	0.583333	0.708333	0.791667	0.625
	0.458333	0.666667	0.583333	0.541667	0.416667	0.333333	0.291667	0.25	0.416667	0.291667	0.416667	0.416667
	0.6	0.55	0.6	0.55	0.5	0.7	0.4	0.75	0.5	0.4	0.7	0.85
	0.5	0.5	0.666667	0.5	0.625	0.5	0.5	0.5	0.583333	0.416667	0.5	0.625
	0.5	0.375	0.666667	0.333333	0.5	0.458333	0.458333	0.5	0.5	0.666667	0.791667	0.541667
	0.625	0.5	0.416667	0.458333	0.583333	0.458333	0.5	0.541667	0.583333	0.666667	0.541667	0.458333
	0.416667	0.541667	0.333333	0.375	0.708333	0.625	0.583333	0.541667	0.541667	0.416667	0.416667	0.541667
	0.5	0.458333	0.416667	0.5	0.708333	0.416667	0.5	0.458333	0.416667	0.416667	0.708333	0.5
	0.458333	0.375	0.583333	0.541667	0.375	0.583333	0.5	0.458333	0.5	0.583333	0.666667	0.5
	0.541667	0.666667	0.625	0.75	0.708333	0.583333	0.5	0.625	0.5	0.625	0.708333	0.416667
	0.541667	0.458333	0.583333	0.375	0.5	0.458333	0.625	0.5	0.541667	0.666667	0.625	0.666667
	0.625	0.458333	0.5	0.5	0.541667	0.458333	0.583333	0.708333	0.625	0.375	0.375	0.625
	0.541667	0.416667	0.625	0.458333	0.416667	0.625	0.5	0.375	0.541667	0.583333	0.375	0.583333
Mean	0.504909	0.508212	0.562333	0.54897	0.55	0.504667	0.523121	0.54303	0.529697	0.534333	0.527545	0.515667
Median	0.5	0.5	0.583333	0.541667	0.541667	0.5	0.5	0.541667	0.541667	0.541667	0.5	0.5
IQR	0.183333	0.125	0.125	0.132576	0.166667	0.208333	0.125	0.166667	0.125	0.166667	0.208333	0.125
p	0.4254	0.37	0.0036	0.018	0.0179	0.4415	0.1583	0.0319	0.1034	0.0709	0.1186	0.2598

## Sheet: Supp Fig 5d
Hemisphere	Left						Right
ROI	G	dIg	vId_vIg	dId	dIa	vIa	G	dIg	vId_vIg	dId	dIa	vIa
Accuracy	0.479167	0.5625	0.520833	0.5	0.395833	0.541667	0.645833	0.583333	0.666667	0.604167	0.541667	0.5
	0.375	0.520833	0.604167	0.458333	0.5	0.375	0.354167	0.395833	0.604167	0.541667	0.604167	0.520833
	0.4375	0.604167	0.416667	0.583333	0.4375	0.5625	0.520833	0.4375	0.5	0.416667	0.458333	0.395833
	0.583333	0.5	0.541667	0.520833	0.666667	0.625	0.625	0.5625	0.541667	0.604167	0.604167	0.604167
	0.604167	0.4375	0.5625	0.458333	0.4375	0.416667	0.395833	0.395833	0.479167	0.5	0.541667	0.583333
	0.625	0.479167	0.458333	0.458333	0.333333	0.4375	0.604167	0.479167	0.541667	0.729167	0.458333	0.479167
	0.5	0.583333	0.416667	0.5	0.541667	0.291667	0.5	0.541667	0.583333	0.583333	0.708333	0.541667
	0.5625	0.479167	0.458333	0.541667	0.4375	0.541667	0.375	0.354167	0.5625	0.541667	0.583333	0.4375
	0.416667	0.458333	0.645833	0.583333	0.666667	0.625	0.395833	0.541667	0.458333	0.458333	0.458333	0.625
	0.458333	0.4375	0.479167	0.604167	0.541667	0.458333	0.479167	0.458333	0.625	0.5625	0.604167	0.5625
	0.479167	0.479167	0.541667	0.541667	0.5625	0.479167	0.5625	0.5	0.5625	0.5625	0.5	0.541667
	0.545455	0.454545	0.386364	0.545455	0.5	0.454545	0.5	0.613636	0.636364	0.659091	0.454545	0.659091
	0.729167	0.6875	0.6875	0.666667	0.6875	0.416667	0.479167	0.708333	0.708333	0.666667	0.666667	0.604167
	0.458333	0.5	0.354167	0.458333	0.416667	0.4375	0.479167	0.458333	0.4375	0.458333	0.395833	0.458333
	0.325	0.45	0.5	0.5	0.5	0.45	0.375	0.475	0.45	0.5	0.525	0.5
	0.458333	0.625	0.625	0.541667	0.625	0.5625	0.458333	0.5625	0.625	0.5	0.520833	0.645833
	0.354167	0.541667	0.583333	0.5	0.541667	0.645833	0.416667	0.416667	0.5625	0.5625	0.479167	0.583333
	0.5625	0.583333	0.479167	0.5	0.395833	0.458333	0.5	0.479167	0.4375	0.479167	0.333333	0.395833
	0.395833	0.541667	0.5625	0.708333	0.5625	0.5625	0.625	0.458333	0.5	0.583333	0.458333	0.541667
	0.541667	0.479167	0.645833	0.708333	0.520833	0.583333	0.458333	0.604167	0.520833	0.354167	0.3125	0.416667
	0.5625	0.583333	0.4375	0.520833	0.625	0.520833	0.5625	0.458333	0.5625	0.541667	0.416667	0.479167
	0.5625	0.4375	0.5625	0.666667	0.729167	0.645833	0.708333	0.583333	0.708333	0.770833	0.666667	0.625
	0.604167	0.458333	0.645833	0.541667	0.479167	0.541667	0.5	0.479167	0.5	0.5625	0.541667	0.583333
	0.583333	0.541667	0.604167	0.5625	0.604167	0.5625	0.708333	0.75	0.729167	0.625	0.583333	0.6875
	0.625	0.5	0.5625	0.5	0.5625	0.583333	0.583333	0.520833	0.5625	0.666667	0.395833	0.5
Mean	0.513152	0.517015	0.531288	0.546818	0.530833	0.511182	0.5125	0.512712	0.562621	0.561364	0.512515	0.538864
Median	0.541667	0.5	0.541667	0.541667	0.541667	0.541667	0.5	0.479167	0.5625	0.5625	0.520833	0.541667
IQR	0.125	0.104167	0.145833	0.0833333	0.166667	0.1125	0.125	0.104167	0.125	0.104167	0.125	0.125
p	0.2234	0.1345	0.0229	0.0017	0.0312	0.2233	0.2153	0.2249	0	0.0001	0.2092	0.0065

## Sheet: Supp Fig 6b
Decoder	Taste	Odour	Crossmodal
Accuracy	0.625	0.583333	0.4375
	0.458333	0.458333	0.5625
	0.75	0.583333	0.4375
	0.375	0.333333	0.5
	0.541667	0.5	0.458333
	0.416667	0.666667	0.541667
	0.666667	0.416667	0.5
	0.541667	0.291667	0.3125
	0.75	0.625	0.4375
	0.375	0.625	0.520833
	0.416667	0.625	0.5625
	0.5	0.454545	0.520833
	0.416667	0.791667	0.541667
	0.583333	0.5	0.4375
	0.45	0.55	0.425
	0.458333	0.541667	0.375
	0.541667	0.458333	0.541667
	0.291667	0.416667	0.520833
	0.583333	0.375	0.604167
	0.708333	0.583333	0.5625
	0.375	0.541667	0.458333
	0.666667	0.708333	0.729167
	0.375	0.5	0.416667
	0.666667	0.458333	0.6875
	0.375	0.541667	0.625
Mean	0.516333	0.525182	0.508667
Median	0.5	0.541667	0.520833
IQR	0.208333	0.125	0.125

## Sheet: Supp Fig 7a
		Target
		gIns	daIns	Pir	lOFC
Source	gIns	0	0.3099	0.1394	0
	daIns	0.2843	0	0	0
	Pir	0	0	0	0
	lOFC	0	0	0	0

## Sheet: Supp Fig 7b
		Target
		gIns	daIns	Pir	lOFC
Source	gIns	0	-0.214871	0	0
	daIns	-0.45998	0	0	0.355425
	Pir	0.206832	0.129289	0	0
	lOFC	0	0	0	0

[truncated: 2 more sheets: Supp Fig 8b, Supp Fig 8c]
